# Supplementary material for: Impact of ITH on PRAD patients and feasibility analysis of the positive correlation gene MYLK2 applied to PRAD treatment
Source: Front Genet. 2025 May 20;16:1589259. doi: 10.3389/fgene.2025.1589259 (PMC12130005; doi:10.3389/fgene.2025.1589259)
Supplement: Supplementary file 2 [file Table2.xlsx]

## Sheet: CCK8 0-72h
CCK8-data
0h
NC1	0.1415
NC2	0.1631
NC3	0.1549
siRNA1	0.1407
siRNA2	0.1722
siRNA3	0.1626
24h
NC1	0.1738
NC2	0.1752
NC3	0.1891
siRNA1	0.2063
siRNA2	0.1942
siRNA3	0.2017
48h
NC1	0.3212
NC2	0.269
NC3	0.2774
siRNA1	0.3596
siRNA2	0.318
siRNA3	0.3238
72h
NC1	0.3867
NC2	0.3738
NC3	0.3619
siRNA1	0.6262
siRNA2	0.6549
siRNA3	0.6555

## Sheet: qPCR1
	RWPE-1	PC-3	LNCaP clone FGC
2-ΔΔT'1	1.69741	22.6274	16.374
2-ΔΔT'2	1.00231	21.8566	50.3295
2-ΔΔT'3	0.587774	18.2522	50.3295

## Sheet: qPCR2
	NC	S1	S2	S3
2-ΔΔT'1	1.29834	0.098073	2.19365	0.638754
2-ΔΔT'2	1.67791	0.289172	0.33294	0.0695085
2-ΔΔT'3	0.459032	0.297302	0.6846	0.053044

## Sheet: transwell-migration
	cell number
qy1.tif	236	304666	1290.96	6.046	248.563
qy2.tif	226	296024	1309.84	5.875	250.251
qy3.tif	189	305476	1616.28	6.062	250.481
si1.tif	56	62482	1115.75	1.24	248.511
si2.tif	67	88896	1326.81	1.764	251.338
si3.tif	114	134588	1180.6	2.671	249.523

## Sheet: transwell-invasion
	cell number
qx1.tif	532	1093292	2055.06	21.697	251.78
qx2.tif	499	1302052	2609.32	25.84	251.07
qx3.tif	504	1100971	2184.47	21.85	251.549
si1.tif	312	483533	1549.79	9.596	244.502
si2.tif	225	269589	1198.17	5.35	251.019
si3.tif	255	581888	2281.91	11.548	253.023

## Sheet: WB data
	pro area value	gap area value	ratio	normalize
EXP1-RWPE1	40915.1	50508.9	0.810057	1
EXP1-PC3	51146	32326.7	1.58216	1.95315
EXP1-LnCap	20589.6	42949.7	0.479388	0.591796
EXP2-RWPE1	39708	35060.3	1.13257	1
EXP2-PC3	46411.8	40849.1	1.13618	1.00319
EXP2-LnCap	26806.2	49343.8	0.543254	0.479667
EXP3-RWPE1	35099	36062.5	0.973283	1
EXP3-PC3	55740.7	52992.2	1.05186	1.08074
EXP3-LnCap	20346.7	46323.7	0.439228	0.451285

## Sheet: Cell migration area
	0h	24h	rate
NC1	523355	491181	0.0614758
NC2	546424	505421	0.0750387
NC3	493425	454396	0.0790982
si1	524181	500718	0.0447605
si2	534833	524690	0.0189648
si3	508598	486977	0.042511

## Sheet: Cell migration length
	0h	24h	rate
NC1	354	313	0.115819
NC2	345	316	0.084058
NC3	352	322	0.0852273
siMYLK21	355	337	0.0507042
siMYLK22	347	339	0.0230548
siMYLK23	346	340	0.017341
