# Supplementary material for: Impact of ITH on PRAD patients and feasibility analysis of the positive correlation gene MYLK2 applied to PRAD treatment
Source: Front Genet. 2025 May 20;16:1589259. doi: 10.3389/fgene.2025.1589259 (PMC12130005; doi:10.3389/fgene.2025.1589259)
Supplement: Supplementary file 11 [file Table1.xlsx]

## Sheet: clinical data
ID	id	age	fustat	futime	T	N	M	gleason	cluster
TCGA-2A-A8VL-01	TCGA-2A-A8VL	51	0	621	2	0	0	6	ITH-L
TCGA-2A-A8VO-01	TCGA-2A-A8VO	57	0	1701	1	0	0	6	ITH-H
TCGA-2A-A8VT-01	TCGA-2A-A8VT	47	0	1373	2	1	0	9	ITH-H
TCGA-2A-A8VV-01	TCGA-2A-A8VV	52	0	671	2	0	0	6	ITH-L
TCGA-2A-A8VX-01	TCGA-2A-A8VX	70	0	1378	2	0	0	8	ITH-H
TCGA-2A-A8W1-01	TCGA-2A-A8W1	54	0	112	1	0	0	7	ITH-H
TCGA-2A-A8W3-01	TCGA-2A-A8W3	69	1	198	2	0	0	9	ITH-L
TCGA-2A-AAYF-01	TCGA-2A-AAYF	57	0	1364	1	0	0	7	ITH-H
TCGA-2A-AAYO-01	TCGA-2A-AAYO	57	0	1272	1	0	0	6	ITH-H
TCGA-2A-AAYU-01	TCGA-2A-AAYU	56	0	615	1	0	0	6	ITH-L
TCGA-4L-AA1F-01	TCGA-4L-AA1F	64	0	350	2	0	1	8	ITH-H
TCGA-CH-5737-01	TCGA-CH-5737	73	0	91	2	0	0	7	ITH-H
TCGA-CH-5739-01	TCGA-CH-5739	65	0	671	3	0	0	7	ITH-L
TCGA-CH-5740-01	TCGA-CH-5740	57	0	31	2	0	0	7	ITH-L
TCGA-CH-5741-01	TCGA-CH-5741	56	0	395	3	1	0	9	ITH-H
TCGA-CH-5744-01	TCGA-CH-5744	64	0	60	2	0	0	7	ITH-L
TCGA-CH-5745-01	TCGA-CH-5745	68	0	91	3	0	0	7	ITH-L
TCGA-CH-5746-01	TCGA-CH-5746	57	0	731	2	0	0	7	ITH-L
TCGA-CH-5748-01	TCGA-CH-5748	64	0	31	3	0	0	7	ITH-L
TCGA-CH-5750-01	TCGA-CH-5750	72	0	396	2	0	0	7	ITH-L
TCGA-CH-5751-01	TCGA-CH-5751	68	1	365	4	1	0	10	ITH-H
TCGA-CH-5752-01	TCGA-CH-5752	66	0	943	3	0	0	8	ITH-H
TCGA-CH-5753-01	TCGA-CH-5753	70	0	31	3	1	0	9	ITH-H
TCGA-CH-5754-01	TCGA-CH-5754	65	0	62	3	1	0	9	ITH-H
TCGA-CH-5761-01	TCGA-CH-5761	61	0	28	3	0	0	9	ITH-H
TCGA-CH-5762-01	TCGA-CH-5762	60	0	1339	3	0	0	7	ITH-L
TCGA-CH-5763-01	TCGA-CH-5763	66	0	365	3	0	0	7	ITH-L
TCGA-CH-5764-01	TCGA-CH-5764	66	0	31	3	0	0	7	ITH-L
TCGA-CH-5765-01	TCGA-CH-5765	55	0	700	3	0	0	7	ITH-L
TCGA-CH-5766-01	TCGA-CH-5766	55	0	31	3	1	0	7	ITH-H
TCGA-CH-5767-01	TCGA-CH-5767	66	0	458	2	0	0	7	ITH-H
TCGA-CH-5768-01	TCGA-CH-5768	72	0	731	3	0	0	6	ITH-L
TCGA-CH-5769-01	TCGA-CH-5769	48	0	62	3	0	0	9	ITH-L
TCGA-CH-5771-01	TCGA-CH-5771	63	0	396	2	0	0	7	ITH-L
TCGA-CH-5772-01	TCGA-CH-5772	63	0	486	3	0	0	9	ITH-H
TCGA-CH-5788-01	TCGA-CH-5788	69	0	821	3	1	0	7	ITH-H
TCGA-CH-5789-01	TCGA-CH-5789	61	0	304	3	0	0	7	ITH-L
TCGA-CH-5790-01	TCGA-CH-5790	64	0	974	2	0	0	7	ITH-L
TCGA-CH-5791-01	TCGA-CH-5791	72	1	396	3	0	0	7	ITH-H
TCGA-CH-5792-01	TCGA-CH-5792	57	0	91	3	0	0	9	ITH-L
TCGA-CH-5794-01	TCGA-CH-5794	65	0	882	2	0	0	7	ITH-L
TCGA-EJ-5494-01	TCGA-EJ-5494	50	0	1477	2	0	0	7	ITH-L
TCGA-EJ-5495-01	TCGA-EJ-5495	68	0	1760	1	1	0	8	ITH-L
TCGA-EJ-5496-01	TCGA-EJ-5496	59	0	595	1	0	0	7	ITH-L
TCGA-EJ-5497-01	TCGA-EJ-5497	47	0	405	2	0	0	7	ITH-L
TCGA-EJ-5498-01	TCGA-EJ-5498	56	0	1720	2	0	0	7	ITH-L
TCGA-EJ-5499-01	TCGA-EJ-5499	61	0	1415	2	0	0	7	ITH-L
TCGA-EJ-5501-01	TCGA-EJ-5501	55	0	1365	2	0	0	7	ITH-L
TCGA-EJ-5502-01	TCGA-EJ-5502	50	0	1171	2	0	0	7	ITH-L
TCGA-EJ-5503-01	TCGA-EJ-5503	50	0	1391	2	0	0	8	ITH-L
TCGA-EJ-5504-01	TCGA-EJ-5504	65	0	1427	2	1	0	7	ITH-L
TCGA-EJ-5505-01	TCGA-EJ-5505	57	0	922	1	0	0	7	ITH-L
TCGA-EJ-5506-01	TCGA-EJ-5506	67	0	1381	3	1	0	8	ITH-L
TCGA-EJ-5507-01	TCGA-EJ-5507	54	0	1457	2	1	0	9	ITH-H
TCGA-EJ-5508-01	TCGA-EJ-5508	65	0	1965	1	0	0	7	ITH-L
TCGA-EJ-5509-01	TCGA-EJ-5509	63	0	1464	2	0	0	7	ITH-L
TCGA-EJ-5510-01	TCGA-EJ-5510	48	0	1887	1	0	0	7	ITH-L
TCGA-EJ-5511-01	TCGA-EJ-5511	55	0	1476	2	0	0	7	ITH-L
TCGA-EJ-5512-01	TCGA-EJ-5512	46	0	1733	1	0	0	7	ITH-L
TCGA-EJ-5514-01	TCGA-EJ-5514	66	0	1829	1	0	0	9	ITH-H
TCGA-EJ-5515-01	TCGA-EJ-5515	60	0	1832	1	0	0	7	ITH-L
TCGA-EJ-5516-01	TCGA-EJ-5516	49	0	1889	2	0	0	7	ITH-L
TCGA-EJ-5517-01	TCGA-EJ-5517	55	0	1889	1	0	0	6	ITH-L
TCGA-EJ-5518-01	TCGA-EJ-5518	66	1	2104	3	0	0	9	ITH-H
TCGA-EJ-5519-01	TCGA-EJ-5519	64	0	1962	2	1	0	8	ITH-H
TCGA-EJ-5521-01	TCGA-EJ-5521	63	0	2279	1	0	0	7	ITH-L
TCGA-EJ-5522-01	TCGA-EJ-5522	51	0	2079	2	0	0	7	ITH-L
TCGA-EJ-5524-01	TCGA-EJ-5524	57	1	265	2	0	0	9	ITH-L
TCGA-EJ-5525-01	TCGA-EJ-5525	67	1	546	3	0	0	9	ITH-H
TCGA-EJ-5526-01	TCGA-EJ-5526	56	1	537	1	1	0	8	ITH-L
TCGA-EJ-5527-01	TCGA-EJ-5527	69	0	1778	2	0	0	7	ITH-L
TCGA-EJ-5530-01	TCGA-EJ-5530	61	0	1832	2	0	0	7	ITH-L
TCGA-EJ-5531-01	TCGA-EJ-5531	62	0	1273	2	0	0	7	ITH-L
TCGA-EJ-5532-01	TCGA-EJ-5532	57	0	1828	1	0	0	7	ITH-L
TCGA-EJ-5542-01	TCGA-EJ-5542	60	0	1513	2	0	0	7	ITH-L
TCGA-EJ-7115-01	TCGA-EJ-7115	65	0	2687	1	0	0	7	ITH-L
TCGA-EJ-7123-01	TCGA-EJ-7123	59	0	2572	1	0	0	7	ITH-L
TCGA-EJ-7125-01	TCGA-EJ-7125	44	0	2850	1	0	0	7	ITH-H
TCGA-EJ-7218-01	TCGA-EJ-7218	71	0	2542	2	0	0	7	ITH-H
TCGA-EJ-7312-01	TCGA-EJ-7312	58	0	1099	3	0	0	7	ITH-H
TCGA-EJ-7314-01	TCGA-EJ-7314	62	0	1150	2	0	0	7	ITH-L
TCGA-EJ-7315-01	TCGA-EJ-7315	68	0	1008	2	0	0	7	ITH-H
TCGA-EJ-7317-01	TCGA-EJ-7317	71	0	771	1	0	0	7	ITH-L
TCGA-EJ-7318-01	TCGA-EJ-7318	51	1	380	3	0	0	7	ITH-L
TCGA-EJ-7321-01	TCGA-EJ-7321	57	0	824	1	0	0	6	ITH-L
TCGA-EJ-7325-01	TCGA-EJ-7325	63	0	1070	3	0	0	7	ITH-H
TCGA-EJ-7327-01	TCGA-EJ-7327	61	0	923	2	0	0	7	ITH-L
TCGA-EJ-7328-01	TCGA-EJ-7328	70	0	842	1	0	0	7	ITH-L
TCGA-EJ-7330-01	TCGA-EJ-7330	68	0	191	1	0	0	7	ITH-L
TCGA-EJ-7331-01	TCGA-EJ-7331	64	0	742	1	0	0	7	ITH-L
TCGA-EJ-7781-01	TCGA-EJ-7781	65	0	1073	1	0	0	7	ITH-L
TCGA-EJ-7782-01	TCGA-EJ-7782	71	0	1167	2	0	0	8	ITH-L
TCGA-EJ-7783-01	TCGA-EJ-7783	70	0	787	2	0	0	7	ITH-L
TCGA-EJ-7784-01	TCGA-EJ-7784	63	0	781	2	0	0	7	ITH-L
TCGA-EJ-7785-01	TCGA-EJ-7785	54	0	1177	2	0	0	7	ITH-L
TCGA-EJ-7786-01	TCGA-EJ-7786	62	0	1096	1	0	0	7	ITH-L
TCGA-EJ-7788-01	TCGA-EJ-7788	53	0	859	3	0	0	7	ITH-L
TCGA-EJ-7789-01	TCGA-EJ-7789	66	0	1105	1	0	0	7	ITH-H
TCGA-EJ-7791-01	TCGA-EJ-7791	67	0	1118	1	0	0	7	ITH-L
TCGA-EJ-7792-01	TCGA-EJ-7792	53	0	1396	1	0	0	7	ITH-L
TCGA-EJ-7793-01	TCGA-EJ-7793	49	0	114	2	0	0	7	ITH-L
TCGA-EJ-7794-01	TCGA-EJ-7794	67	0	1306	2	0	0	7	ITH-L
TCGA-EJ-7797-01	TCGA-EJ-7797	53	0	983	1	0	0	7	ITH-L
TCGA-EJ-8468-01	TCGA-EJ-8468	63	0	2347	3	0	0	8	ITH-H
TCGA-EJ-8469-01	TCGA-EJ-8469	46	1	1925	3	0	0	9	ITH-H
TCGA-EJ-8470-01	TCGA-EJ-8470	58	0	1159	2	0	0	7	ITH-L
TCGA-EJ-8472-01	TCGA-EJ-8472	63	1	196	3	0	0	8	ITH-L
TCGA-EJ-8474-01	TCGA-EJ-8474	69	0	766	3	0	0	8	ITH-L
TCGA-EJ-A46B-01	TCGA-EJ-A46B	66	0	657	1	0	0	8	ITH-L
TCGA-EJ-A46D-01	TCGA-EJ-A46D	53	0	626	2	0	0	8	ITH-L
TCGA-EJ-A46E-01	TCGA-EJ-A46E	57	0	524	1	0	0	8	ITH-L
TCGA-EJ-A46F-01	TCGA-EJ-A46F	57	1	215	2	1	0	8	ITH-H
TCGA-EJ-A46G-01	TCGA-EJ-A46G	71	0	668	3	0	0	8	ITH-H
TCGA-EJ-A46H-01	TCGA-EJ-A46H	60	0	724	1	0	0	7	ITH-L
TCGA-EJ-A46I-01	TCGA-EJ-A46I	57	0	668	1	0	0	7	ITH-L
TCGA-EJ-A65B-01	TCGA-EJ-A65B	55	0	710	3	0	0	9	ITH-H
TCGA-EJ-A65D-01	TCGA-EJ-A65D	66	0	393	3	0	0	8	ITH-H
TCGA-EJ-A65E-01	TCGA-EJ-A65E	67	0	417	3	0	0	7	ITH-L
TCGA-EJ-A65F-01	TCGA-EJ-A65F	59	1	75	3	0	0	9	ITH-L
TCGA-EJ-A65G-01	TCGA-EJ-A65G	57	0	666	2	0	0	8	ITH-L
TCGA-EJ-A65J-01	TCGA-EJ-A65J	62	0	451	3	0	0	9	ITH-H
TCGA-EJ-A65M-01	TCGA-EJ-A65M	65	0	230	2	0	0	6	ITH-L
TCGA-EJ-A6RA-01	TCGA-EJ-A6RA	70	1	353	3	1	0	8	ITH-L
TCGA-EJ-A6RC-01	TCGA-EJ-A6RC	64	0	873	1	0	0	7	ITH-L
TCGA-EJ-A7NF-01	TCGA-EJ-A7NF	56	0	250	2	0	0	7	ITH-L
TCGA-EJ-A7NG-01	TCGA-EJ-A7NG	64	0	432	3	0	0	7	ITH-L
TCGA-EJ-A7NH-01	TCGA-EJ-A7NH	56	0	474	2	0	0	7	ITH-L
TCGA-EJ-A7NJ-01	TCGA-EJ-A7NJ	59	0	197	2	0	0	8	ITH-L
TCGA-EJ-A7NK-01	TCGA-EJ-A7NK	58	0	476	3	0	0	7	ITH-L
TCGA-EJ-A7NM-01	TCGA-EJ-A7NM	64	0	128	3	1	0	9	ITH-L
TCGA-EJ-A7NN-01	TCGA-EJ-A7NN	61	1	197	3	1	0	7	ITH-H
TCGA-EJ-A8FN-01	TCGA-EJ-A8FN	58	0	329	2	0	0	7	ITH-H
TCGA-EJ-A8FO-01	TCGA-EJ-A8FO	51	0	282	3	0	0	7	ITH-L
TCGA-EJ-A8FP-01	TCGA-EJ-A8FP	59	1	117	2	0	0	8	ITH-L
TCGA-EJ-A8FS-01	TCGA-EJ-A8FS	66	1	216	3	0	0	7	ITH-H
TCGA-EJ-A8FU-01	TCGA-EJ-A8FU	64	0	138	3	0	0	8	ITH-L
TCGA-EJ-AB20-01	TCGA-EJ-AB20	61	0	131	2	0	0	6	ITH-L
TCGA-EJ-AB27-01	TCGA-EJ-AB27	51	0	145	1	0	0	6	ITH-L
TCGA-FC-7708-01	TCGA-FC-7708	52	0	864	1	0	0	7	ITH-L
TCGA-FC-7961-01	TCGA-FC-7961	62	0	469	1	0	0	9	ITH-H
TCGA-FC-A4JI-01	TCGA-FC-A4JI	70	0	877	4	0	0	8	ITH-H
TCGA-FC-A5OB-01	TCGA-FC-A5OB	53	0	680	3	0	0	9	ITH-H
TCGA-FC-A66V-01	TCGA-FC-A66V	74	0	524	3	0	0	7	ITH-L
TCGA-FC-A6HD-01	TCGA-FC-A6HD	77	0	789	3	0	0	7	ITH-H
TCGA-FC-A8O0-01	TCGA-FC-A8O0	68	0	616	2	0	0	6	ITH-L
TCGA-G9-6329-01	TCGA-G9-6329	67	0	1266	1	0	0	7	ITH-L
TCGA-G9-6332-01	TCGA-G9-6332	55	1	1180	2	0	0	7	ITH-H
TCGA-G9-6333-01	TCGA-G9-6333	66	0	2465	1	0	0	7	ITH-L
TCGA-G9-6336-01	TCGA-G9-6336	57	0	2068	2	0	0	7	ITH-L
TCGA-G9-6338-01	TCGA-G9-6338	61	0	2028	1	0	0	7	ITH-H
TCGA-G9-6339-01	TCGA-G9-6339	58	1	1634	3	0	0	7	ITH-L
TCGA-G9-6342-01	TCGA-G9-6342	61	0	1696	2	0	0	6	ITH-L
TCGA-G9-6343-01	TCGA-G9-6343	62	0	2450	2	0	0	7	ITH-L
TCGA-G9-6347-01	TCGA-G9-6347	59	0	2089	1	0	0	6	ITH-H
TCGA-G9-6348-01	TCGA-G9-6348	68	0	1515	3	0	0	7	ITH-L
TCGA-G9-6351-01	TCGA-G9-6351	51	0	2048	1	0	0	7	ITH-L
TCGA-G9-6353-01	TCGA-G9-6353	58	0	1542	1	0	0	7	ITH-L
TCGA-G9-6354-01	TCGA-G9-6354	55	0	2066	1	0	0	7	ITH-L
TCGA-G9-6356-01	TCGA-G9-6356	60	0	1434	1	0	0	9	ITH-L
TCGA-G9-6361-01	TCGA-G9-6361	61	0	1415	2	0	0	7	ITH-L
TCGA-G9-6362-01	TCGA-G9-6362	57	0	1443	1	0	0	7	ITH-H
TCGA-G9-6363-01	TCGA-G9-6363	64	0	1378	2	0	0	7	ITH-L
TCGA-G9-6364-01	TCGA-G9-6364	72	0	1198	3	0	0	7	ITH-L
TCGA-G9-6365-01	TCGA-G9-6365	71	0	1363	2	0	0	7	ITH-L
TCGA-G9-6366-01	TCGA-G9-6366	61	0	1947	1	0	0	7	ITH-H
TCGA-G9-6367-01	TCGA-G9-6367	60	0	1222	2	0	0	9	ITH-L
TCGA-G9-6369-01	TCGA-G9-6369	55	0	1215	1	0	0	7	ITH-H
TCGA-G9-6370-01	TCGA-G9-6370	52	0	1156	1	0	0	7	ITH-L
TCGA-G9-6371-01	TCGA-G9-6371	58	0	1226	1	0	0	6	ITH-L
TCGA-G9-6373-01	TCGA-G9-6373	68	0	811	2	0	0	7	ITH-L
TCGA-G9-6377-01	TCGA-G9-6377	61	0	958	2	0	0	7	ITH-L
TCGA-G9-6378-01	TCGA-G9-6378	54	0	1155	1	0	0	7	ITH-L
TCGA-G9-6379-01	TCGA-G9-6379	68	0	1778	1	0	0	7	ITH-H
TCGA-G9-6384-01	TCGA-G9-6384	53	0	765	1	0	0	7	ITH-L
TCGA-G9-6385-01	TCGA-G9-6385	66	0	830	1	0	0	7	ITH-L
TCGA-G9-6494-01	TCGA-G9-6494	66	0	1771	1	0	0	7	ITH-L
TCGA-G9-6496-01	TCGA-G9-6496	61	0	1726	1	0	0	7	ITH-L
TCGA-G9-6498-01	TCGA-G9-6498	53	1	1342	1	0	0	7	ITH-L
TCGA-G9-6499-01	TCGA-G9-6499	66	0	1543	3	0	0	9	ITH-L
TCGA-G9-7509-01	TCGA-G9-7509	48	0	1610	1	0	0	6	ITH-L
TCGA-G9-7510-01	TCGA-G9-7510	66	0	1185	1	0	0	8	ITH-L
TCGA-G9-7519-01	TCGA-G9-7519	58	0	849	1	0	0	7	ITH-L
TCGA-G9-7521-01	TCGA-G9-7521	52	0	942	3	1	0	8	ITH-L
TCGA-G9-7522-01	TCGA-G9-7522	49	0	1078	1	0	0	7	ITH-L
TCGA-G9-7523-01	TCGA-G9-7523	44	0	857	1	0	0	10	ITH-H
TCGA-G9-7525-01	TCGA-G9-7525	64	0	994	1	0	0	7	ITH-L
TCGA-G9-A9S0-01	TCGA-G9-A9S0	53	1	423	2	1	0	8	ITH-H
TCGA-G9-A9S4-01	TCGA-G9-A9S4	62	0	906	2	1	0	8	ITH-H
TCGA-G9-A9S7-01	TCGA-G9-A9S7	55	0	728	2	0	0	8	ITH-L
TCGA-H9-7775-01	TCGA-H9-7775	68	0	185	2	0	0	7	ITH-L
TCGA-H9-A6BX-01	TCGA-H9-A6BX	60	0	941	2	0	0	6	ITH-L
TCGA-H9-A6BY-01	TCGA-H9-A6BY	63	0	112	1	0	0	7	ITH-H
TCGA-HC-7075-01	TCGA-HC-7075	63	0	601	1	0	0	6	ITH-H
TCGA-HC-7077-01	TCGA-HC-7077	64	0	2115	1	0	0	6	ITH-H
TCGA-HC-7078-01	TCGA-HC-7078	69	0	1985	1	0	0	7	ITH-L
TCGA-HC-7080-01	TCGA-HC-7080	66	1	894	2	0	0	7	ITH-H
TCGA-HC-7081-01	TCGA-HC-7081	62	0	1136	3	0	0	9	ITH-H
TCGA-HC-7209-01	TCGA-HC-7209	60	0	440	2	0	0	6	ITH-L
TCGA-HC-7210-01	TCGA-HC-7210	74	0	868	2	0	0	7	ITH-L
TCGA-HC-7211-01	TCGA-HC-7211	62	0	1221	2	0	0	7	ITH-H
TCGA-HC-7212-01	TCGA-HC-7212	56	0	870	2	0	0	7	ITH-H
TCGA-HC-7213-01	TCGA-HC-7213	53	1	170	3	0	0	9	ITH-H
TCGA-HC-7230-01	TCGA-HC-7230	50	0	1001	2	0	0	7	ITH-L
TCGA-HC-7231-01	TCGA-HC-7231	66	0	939	1	0	0	7	ITH-L
TCGA-HC-7232-01	TCGA-HC-7232	66	1	766	3	0	0	9	ITH-L
TCGA-HC-7233-01	TCGA-HC-7233	73	0	1355	2	0	0	7	ITH-L
TCGA-HC-7736-01	TCGA-HC-7736	59	0	1103	2	0	0	7	ITH-L
TCGA-HC-7737-01	TCGA-HC-7737	55	0	1090	1	1	0	7	ITH-L
TCGA-HC-7738-01	TCGA-HC-7738	58	1	420	2	0	0	7	ITH-L
TCGA-HC-7740-01	TCGA-HC-7740	59	0	717	2	0	0	7	ITH-H
TCGA-HC-7742-01	TCGA-HC-7742	58	0	938	3	0	0	7	ITH-L
TCGA-HC-7744-01	TCGA-HC-7744	46	0	531	3	0	0	7	ITH-H
TCGA-HC-7745-01	TCGA-HC-7745	65	0	721	3	0	0	7	ITH-L
TCGA-HC-7747-01	TCGA-HC-7747	52	0	748	2	0	0	7	ITH-L
TCGA-HC-7748-01	TCGA-HC-7748	60	0	792	2	0	0	6	ITH-L
TCGA-HC-7749-01	TCGA-HC-7749	70	0	724	3	0	0	7	ITH-L
TCGA-HC-7750-01	TCGA-HC-7750	50	0	522	2	0	0	7	ITH-L
TCGA-HC-7752-01	TCGA-HC-7752	61	0	782	2	0	0	7	ITH-H
TCGA-HC-7817-01	TCGA-HC-7817	52	0	928	3	0	0	7	ITH-H
TCGA-HC-7818-01	TCGA-HC-7818	66	0	938	2	0	0	7	ITH-L
TCGA-HC-7819-01	TCGA-HC-7819	53	0	543	2	0	0	8	ITH-H
TCGA-HC-7820-01	TCGA-HC-7820	72	0	747	2	0	0	7	ITH-L
TCGA-HC-7821-01	TCGA-HC-7821	54	0	956	3	1	0	8	ITH-H
TCGA-HC-8213-01	TCGA-HC-8213	48	0	589	2	0	0	6	ITH-H
TCGA-HC-8216-01	TCGA-HC-8216	58	0	682	2	0	0	7	ITH-L
TCGA-HC-8256-01	TCGA-HC-8256	53	0	860	2	0	0	7	ITH-L
TCGA-HC-8257-01	TCGA-HC-8257	70	0	726	3	1	0	7	ITH-L
TCGA-HC-8258-01	TCGA-HC-8258	56	0	847	2	0	0	6	ITH-H
TCGA-HC-8259-01	TCGA-HC-8259	50	0	924	1	0	0	6	ITH-L
TCGA-HC-8260-01	TCGA-HC-8260	43	0	686	2	0	0	7	ITH-L
TCGA-HC-8261-01	TCGA-HC-8261	48	0	546	2	0	0	7	ITH-L
TCGA-HC-8262-01	TCGA-HC-8262	57	0	679	2	0	0	8	ITH-H
TCGA-HC-8264-01	TCGA-HC-8264	60	0	48	3	1	0	9	ITH-L
TCGA-HC-8265-01	TCGA-HC-8265	66	0	483	3	0	0	8	ITH-H
TCGA-HC-8266-01	TCGA-HC-8266	55	0	473	3	0	0	8	ITH-L
TCGA-HC-A48F-01	TCGA-HC-A48F	47	0	680	1	1	0	8	ITH-H
TCGA-HC-A4ZV-01	TCGA-HC-A4ZV	56	0	23	2	0	0	9	ITH-H
TCGA-HC-A631-01	TCGA-HC-A631	67	0	54	2	0	0	9	ITH-H
TCGA-HC-A632-01	TCGA-HC-A632	68	0	61	1	0	0	9	ITH-H
TCGA-HC-A6AL-01	TCGA-HC-A6AL	64	0	67	1	0	0	7	ITH-L
TCGA-HC-A6AN-01	TCGA-HC-A6AN	67	0	49	1	0	0	7	ITH-H
TCGA-HC-A6AO-01	TCGA-HC-A6AO	52	0	530	1	0	0	7	ITH-H
TCGA-HC-A6AP-01	TCGA-HC-A6AP	61	0	71	1	0	0	7	ITH-L
TCGA-HC-A6AQ-01	TCGA-HC-A6AQ	60	0	106	1	0	0	7	ITH-L
TCGA-HC-A6AS-01	TCGA-HC-A6AS	70	0	44	1	0	0	7	ITH-L
TCGA-HC-A6HX-01	TCGA-HC-A6HX	55	0	38	1	0	0	7	ITH-L
TCGA-HC-A6HY-01	TCGA-HC-A6HY	51	0	134	1	0	0	7	ITH-L
TCGA-HC-A76W-01	TCGA-HC-A76W	73	0	213	2	0	0	7	ITH-L
TCGA-HC-A76X-01	TCGA-HC-A76X	62	0	150	1	0	0	7	ITH-H
TCGA-HC-A8CY-01	TCGA-HC-A8CY	63	0	290	1	1	0	9	ITH-H
TCGA-HC-A8D0-01	TCGA-HC-A8D0	61	0	775	1	0	0	7	ITH-L
TCGA-HC-A8D1-01	TCGA-HC-A8D1	68	0	573	2	0	0	7	ITH-L
TCGA-HC-A9TE-01	TCGA-HC-A9TE	64	1	216	2	0	0	9	ITH-H
TCGA-HC-A9TH-01	TCGA-HC-A9TH	58	1	351	1	0	0	9	ITH-H
TCGA-HI-7168-01	TCGA-HI-7168	62	1	2505	1	0	0	9	ITH-L
TCGA-HI-7169-01	TCGA-HI-7169	55	0	2684	2	0	0	7	ITH-H
TCGA-HI-7170-01	TCGA-HI-7170	58	0	2522	1	0	0	6	ITH-L
TCGA-HI-7171-01	TCGA-HI-7171	56	1	1329	3	0	0	9	ITH-H
TCGA-J4-8198-01	TCGA-J4-8198	49	0	614	1	0	0	7	ITH-L
TCGA-J4-8200-01	TCGA-J4-8200	47	0	1218	2	0	0	7	ITH-H
TCGA-J4-A67K-01	TCGA-J4-A67K	68	0	1004	2	0	0	7	ITH-L
TCGA-J4-A67L-01	TCGA-J4-A67L	54	0	770	2	0	0	7	ITH-L
TCGA-J4-A67M-01	TCGA-J4-A67M	55	0	941	2	0	0	7	ITH-L
TCGA-J4-A67N-01	TCGA-J4-A67N	61	1	442	2	0	0	7	ITH-H
TCGA-J4-A67O-01	TCGA-J4-A67O	59	0	839	2	0	0	7	ITH-H
TCGA-J4-A67Q-01	TCGA-J4-A67Q	77	0	975	2	0	0	6	ITH-L
TCGA-J4-A67R-01	TCGA-J4-A67R	65	0	910	1	0	0	7	ITH-L
TCGA-J4-A67S-01	TCGA-J4-A67S	63	1	708	2	0	0	7	ITH-L
TCGA-J4-A67T-01	TCGA-J4-A67T	63	0	183	1	0	0	7	ITH-L
TCGA-J4-A6G1-01	TCGA-J4-A6G1	68	0	769	2	0	0	8	ITH-H
TCGA-J4-A6G3-01	TCGA-J4-A6G3	57	1	618	2	0	0	8	ITH-L
TCGA-J4-A6M7-01	TCGA-J4-A6M7	53	0	512	2	0	0	7	ITH-H
TCGA-J4-A83I-01	TCGA-J4-A83I	63	0	685	1	0	0	7	ITH-H
TCGA-J4-A83J-01	TCGA-J4-A83J	68	0	696	1	0	0	7	ITH-H
TCGA-J4-A83K-01	TCGA-J4-A83K	52	0	328	1	0	0	6	ITH-L
TCGA-J4-A83L-01	TCGA-J4-A83L	61	0	720	1	0	0	7	ITH-L
TCGA-J4-A83M-01	TCGA-J4-A83M	64	1	521	2	0	0	7	ITH-L
TCGA-J4-A83N-01	TCGA-J4-A83N	57	1	433	1	0	0	7	ITH-L
TCGA-J4-AATV-01	TCGA-J4-AATV	71	0	553	2	0	0	6	ITH-L
TCGA-J4-AATZ-01	TCGA-J4-AATZ	66	1	79	3	0	0	9	ITH-H
TCGA-J4-AAU2-01	TCGA-J4-AAU2	59	0	825	2	0	0	6	ITH-L
TCGA-J9-A52B-01	TCGA-J9-A52B	62	1	57	3	0	0	9	ITH-H
TCGA-J9-A52C-01	TCGA-J9-A52C	57	0	178	1	0	0	9	ITH-L
TCGA-J9-A52D-01	TCGA-J9-A52D	71	0	212	2	0	0	9	ITH-H
TCGA-J9-A52E-01	TCGA-J9-A52E	65	0	323	2	0	0	9	ITH-H
TCGA-J9-A8CK-01	TCGA-J9-A8CK	66	0	321	3	0	0	9	ITH-L
TCGA-J9-A8CL-01	TCGA-J9-A8CL	66	1	132	3	0	0	9	ITH-H
TCGA-J9-A8CM-01	TCGA-J9-A8CM	66	1	344	2	1	0	9	ITH-L
TCGA-J9-A8CN-01	TCGA-J9-A8CN	53	0	1237	1	0	0	6	ITH-H
TCGA-J9-A8CP-01	TCGA-J9-A8CP	66	0	386	2	0	0	7	ITH-H
TCGA-KC-A4BL-01	TCGA-KC-A4BL	65	1	193	1	0	0	7	ITH-L
TCGA-KC-A4BN-01	TCGA-KC-A4BN	55	0	1815	1	0	0	7	ITH-L
TCGA-KC-A4BR-01	TCGA-KC-A4BR	75	1	1022	2	1	0	9	ITH-L
TCGA-KC-A4BV-01	TCGA-KC-A4BV	66	1	1328	2	0	0	9	ITH-H
TCGA-KC-A7F3-01	TCGA-KC-A7F3	67	0	665	1	0	0	7	ITH-L
TCGA-KC-A7F5-01	TCGA-KC-A7F5	54	0	91	2	0	0	7	ITH-H
TCGA-KC-A7F6-01	TCGA-KC-A7F6	63	0	263	1	0	0	7	ITH-L
TCGA-KC-A7FA-01	TCGA-KC-A7FA	63	0	598	2	0	0	7	ITH-L
TCGA-KC-A7FD-01	TCGA-KC-A7FD	62	0	270	1	0	0	7	ITH-H
TCGA-KC-A7FE-01	TCGA-KC-A7FE	62	0	352	1	0	0	7	ITH-L
TCGA-KK-A59V-01	TCGA-KK-A59V	64	0	3440	3	0	0	9	ITH-H
TCGA-KK-A59X-01	TCGA-KK-A59X	55	1	2233	3	1	0	9	ITH-H
TCGA-KK-A59Y-01	TCGA-KK-A59Y	56	0	1968	3	1	0	9	ITH-L
TCGA-KK-A59Z-01	TCGA-KK-A59Z	66	0	2628	2	0	0	7	ITH-L
TCGA-KK-A5A1-01	TCGA-KK-A5A1	72	1	203	3	0	0	9	ITH-H
TCGA-KK-A6DY-01	TCGA-KK-A6DY	50	0	4295	1	0	0	7	ITH-L
TCGA-KK-A6E0-01	TCGA-KK-A6E0	59	1	941	2	0	0	9	ITH-H
TCGA-KK-A6E1-01	TCGA-KK-A6E1	57	0	2198	2	1	0	9	ITH-H
TCGA-KK-A6E2-01	TCGA-KK-A6E2	54	0	5024	2	0	0	7	ITH-H
TCGA-KK-A6E3-01	TCGA-KK-A6E3	56	0	2056	1	0	0	7	ITH-L
TCGA-KK-A6E4-01	TCGA-KK-A6E4	69	0	3502	1	0	0	7	ITH-H
TCGA-KK-A6E5-01	TCGA-KK-A6E5	63	0	2073	1	0	0	7	ITH-L
TCGA-KK-A6E6-01	TCGA-KK-A6E6	69	0	3447	2	0	0	9	ITH-L
TCGA-KK-A6E7-01	TCGA-KK-A6E7	46	1	925	1	1	0	9	ITH-H
TCGA-KK-A6E8-01	TCGA-KK-A6E8	68	0	1770	1	0	0	9	ITH-H
TCGA-KK-A7AP-01	TCGA-KK-A7AP	55	0	196	2	1	0	9	ITH-H
TCGA-KK-A7AQ-01	TCGA-KK-A7AQ	62	1	1217	2	0	0	7	ITH-H
TCGA-KK-A7AU-01	TCGA-KK-A7AU	63	1	207	2	1	0	9	ITH-H
TCGA-KK-A7AV-01	TCGA-KK-A7AV	58	0	822	1	0	0	7	ITH-L
TCGA-KK-A7AW-01	TCGA-KK-A7AW	57	0	1054	2	1	0	7	ITH-H
TCGA-KK-A7AY-01	TCGA-KK-A7AY	60	1	1124	2	0	0	7	ITH-H
TCGA-KK-A7AZ-01	TCGA-KK-A7AZ	56	0	1519	2	0	0	7	ITH-H
TCGA-KK-A7B0-01	TCGA-KK-A7B0	67	1	606	2	0	0	9	ITH-H
TCGA-KK-A7B1-01	TCGA-KK-A7B1	65	0	1063	1	0	0	7	ITH-L
TCGA-KK-A7B2-01	TCGA-KK-A7B2	68	1	692	1	1	0	9	ITH-L
TCGA-KK-A7B3-01	TCGA-KK-A7B3	62	1	294	3	0	0	9	ITH-L
TCGA-KK-A7B4-01	TCGA-KK-A7B4	64	1	637	3	1	0	9	ITH-H
TCGA-KK-A8I4-01	TCGA-KK-A8I4	64	1	1162	2	1	0	7	ITH-L
TCGA-KK-A8I5-01	TCGA-KK-A8I5	55	0	3096	2	0	0	7	ITH-H
TCGA-KK-A8I6-01	TCGA-KK-A8I6	58	0	668	2	0	0	7	ITH-L
TCGA-KK-A8I7-01	TCGA-KK-A8I7	55	1	1088	2	0	0	9	ITH-L
TCGA-KK-A8I8-01	TCGA-KK-A8I8	69	0	967	2	0	0	9	ITH-L
TCGA-KK-A8I9-01	TCGA-KK-A8I9	61	1	940	2	0	0	8	ITH-L
TCGA-KK-A8IA-01	TCGA-KK-A8IA	69	0	1931	3	1	0	9	ITH-H
TCGA-KK-A8IB-01	TCGA-KK-A8IB	65	0	83	2	0	0	9	ITH-L
TCGA-KK-A8IC-01	TCGA-KK-A8IC	54	1	1060	1	0	0	9	ITH-L
TCGA-KK-A8ID-01	TCGA-KK-A8ID	70	0	2107	2	1	0	9	ITH-H
TCGA-KK-A8IF-01	TCGA-KK-A8IF	57	1	648	2	0	0	7	ITH-H
TCGA-KK-A8IG-01	TCGA-KK-A8IG	55	0	2505	2	0	0	7	ITH-L
TCGA-KK-A8IH-01	TCGA-KK-A8IH	50	0	2013	2	0	0	7	ITH-H
TCGA-KK-A8II-01	TCGA-KK-A8II	61	1	626	2	0	0	9	ITH-H
TCGA-KK-A8IJ-01	TCGA-KK-A8IJ	59	1	307	3	1	0	7	ITH-L
TCGA-KK-A8IK-01	TCGA-KK-A8IK	56	0	2052	1	0	0	9	ITH-H
TCGA-KK-A8IL-01	TCGA-KK-A8IL	65	0	628	1	1	0	9	ITH-L
TCGA-KK-A8IM-01	TCGA-KK-A8IM	55	0	1915	2	0	0	7	ITH-L
TCGA-M7-A71Y-01	TCGA-M7-A71Y	55	0	493	1	0	0	7	ITH-L
TCGA-M7-A71Z-01	TCGA-M7-A71Z	62	0	643	2	0	0	7	ITH-H
TCGA-M7-A720-01	TCGA-M7-A720	53	0	384	1	0	0	6	ITH-L
TCGA-M7-A721-01	TCGA-M7-A721	70	0	400	1	0	0	7	ITH-L
TCGA-M7-A722-01	TCGA-M7-A722	65	1	559	2	0	0	8	ITH-H
TCGA-M7-A723-01	TCGA-M7-A723	54	0	763	1	1	0	7	ITH-L
TCGA-M7-A724-01	TCGA-M7-A724	64	0	889	1	0	0	8	ITH-H
TCGA-M7-A725-01	TCGA-M7-A725	56	0	573	3	0	0	7	ITH-H
TCGA-MG-AAMC-01	TCGA-MG-AAMC	59	0	173	1	0	0	9	ITH-H
TCGA-QU-A6IL-01	TCGA-QU-A6IL	64	0	97	2	0	0	7	ITH-H
TCGA-QU-A6IM-01	TCGA-QU-A6IM	59	0	1247	2	0	0	7	ITH-H
TCGA-QU-A6IN-01	TCGA-QU-A6IN	61	0	4264	1	0	0	7	ITH-H
TCGA-QU-A6IO-01	TCGA-QU-A6IO	53	0	3716	1	0	0	6	ITH-H
TCGA-QU-A6IP-01	TCGA-QU-A6IP	66	0	2620	2	0	0	6	ITH-L
TCGA-SU-A7E7-01	TCGA-SU-A7E7	60	0	551	2	0	0	8	ITH-L
TCGA-TP-A8TT-01	TCGA-TP-A8TT	64	0	526	1	0	0	7	ITH-L
TCGA-TP-A8TV-01	TCGA-TP-A8TV	62	0	610	1	0	0	7	ITH-H
TCGA-V1-A8MF-01	TCGA-V1-A8MF	65	0	1449	2	0	0	6	ITH-L
TCGA-V1-A8MG-01	TCGA-V1-A8MG	53	0	857	2	0	0	7	ITH-L
TCGA-V1-A8MK-01	TCGA-V1-A8MK	41	0	508	2	0	0	6	ITH-L
TCGA-V1-A8ML-01	TCGA-V1-A8ML	63	0	448	2	0	0	7	ITH-L
TCGA-V1-A8MM-01	TCGA-V1-A8MM	60	1	990	2	0	0	7	ITH-H
TCGA-V1-A8MU-01	TCGA-V1-A8MU	56	0	1876	2	1	0	7	ITH-L
TCGA-V1-A8WL-01	TCGA-V1-A8WL	64	0	1948	1	0	0	7	ITH-L
TCGA-V1-A8WN-01	TCGA-V1-A8WN	47	0	924	2	0	0	6	ITH-L
TCGA-V1-A8WS-01	TCGA-V1-A8WS	56	0	474	1	0	0	6	ITH-L
TCGA-V1-A8WV-01	TCGA-V1-A8WV	52	0	686	2	1	0	9	ITH-H
TCGA-V1-A8WW-01	TCGA-V1-A8WW	59	0	1078	2	1	0	9	ITH-H
TCGA-V1-A8X3-01	TCGA-V1-A8X3	51	0	202	1	0	0	7	ITH-L
TCGA-V1-A9O5-01	TCGA-V1-A9O5	64	1	124	2	1	0	9	ITH-H
TCGA-V1-A9O7-01	TCGA-V1-A9O7	60	1	819	2	0	0	9	ITH-H
TCGA-V1-A9O9-01	TCGA-V1-A9O9	56	0	2870	3	0	0	8	ITH-L
TCGA-V1-A9OA-01	TCGA-V1-A9OA	61	0	636	2	1	0	9	ITH-L
TCGA-V1-A9OF-01	TCGA-V1-A9OF	49	0	1184	1	0	0	6	ITH-H
TCGA-V1-A9OH-01	TCGA-V1-A9OH	63	0	2403	1	0	0	8	ITH-L
TCGA-V1-A9OL-01	TCGA-V1-A9OL	65	1	105	2	0	0	9	ITH-L
TCGA-V1-A9OQ-01	TCGA-V1-A9OQ	67	0	371	1	0	0	6	ITH-H
TCGA-V1-A9OT-01	TCGA-V1-A9OT	61	1	292	1	0	0	6	ITH-H
TCGA-V1-A9OX-01	TCGA-V1-A9OX	56	0	1134	2	0	0	8	ITH-L
TCGA-V1-A9OY-01	TCGA-V1-A9OY	57	0	1067	2	1	0	7	ITH-L
TCGA-V1-A9Z7-01	TCGA-V1-A9Z7	54	0	874	2	0	0	9	ITH-H
TCGA-V1-A9Z8-01	TCGA-V1-A9Z8	59	0	827	3	0	0	9	ITH-L
TCGA-V1-A9Z9-01	TCGA-V1-A9Z9	63	0	540	1	0	0	9	ITH-L
TCGA-V1-A9ZG-01	TCGA-V1-A9ZG	64	0	1517	1	0	0	9	ITH-L
TCGA-V1-A9ZI-01	TCGA-V1-A9ZI	68	0	1640	3	0	0	9	ITH-H
TCGA-V1-A9ZK-01	TCGA-V1-A9ZK	68	0	1383	2	0	0	8	ITH-L
TCGA-V1-A9ZR-01	TCGA-V1-A9ZR	68	0	1361	2	0	0	8	ITH-L
TCGA-VN-A88I-01	TCGA-VN-A88I	59	0	269	1	0	0	8	ITH-L
TCGA-VN-A88K-01	TCGA-VN-A88K	58	0	776	1	1	0	8	ITH-H
TCGA-VN-A88L-01	TCGA-VN-A88L	54	0	746	1	0	0	7	ITH-H
TCGA-VN-A88M-01	TCGA-VN-A88M	55	0	189	1	0	0	7	ITH-L
TCGA-VN-A88N-01	TCGA-VN-A88N	62	0	766	1	0	0	7	ITH-H
TCGA-VN-A88O-01	TCGA-VN-A88O	49	0	481	1	0	0	7	ITH-L
TCGA-VN-A88P-01	TCGA-VN-A88P	60	0	1260	1	0	0	7	ITH-H
TCGA-VN-A88Q-01	TCGA-VN-A88Q	60	0	1366	2	0	0	8	ITH-H
TCGA-VN-A88R-01	TCGA-VN-A88R	53	1	512	1	0	0	8	ITH-H
TCGA-VN-A943-01	TCGA-VN-A943	71	0	496	1	0	0	8	ITH-H
TCGA-VP-A872-01	TCGA-VP-A872	60	0	3631	2	0	0	8	ITH-H
TCGA-VP-A875-01	TCGA-VP-A875	67	0	2309	2	0	0	7	ITH-H
TCGA-VP-A876-01	TCGA-VP-A876	46	0	3333	1	0	0	8	ITH-H
TCGA-VP-A878-01	TCGA-VP-A878	58	1	98	1	1	0	9	ITH-L
TCGA-VP-A879-01	TCGA-VP-A879	70	0	728	1	0	0	9	ITH-L
TCGA-VP-A87B-01	TCGA-VP-A87B	63	1	2473	1	0	0	8	ITH-H
TCGA-VP-A87C-01	TCGA-VP-A87C	67	0	1690	1	0	0	7	ITH-L
TCGA-VP-A87D-01	TCGA-VP-A87D	54	1	1194	1	1	0	9	ITH-H
TCGA-VP-A87E-01	TCGA-VP-A87E	59	0	2037	1	0	0	6	ITH-H
TCGA-VP-A87H-01	TCGA-VP-A87H	76	0	663	2	0	0	9	ITH-L
TCGA-VP-A87J-01	TCGA-VP-A87J	56	0	1774	2	1	0	7	ITH-H
TCGA-VP-A87K-01	TCGA-VP-A87K	63	1	533	1	0	0	8	ITH-H
TCGA-VP-AA1N-01	TCGA-VP-AA1N	70	0	1365	1	0	0	9	ITH-L
TCGA-WW-A8ZI-01	TCGA-WW-A8ZI	70	0	449	2	0	0	8	ITH-H
TCGA-X4-A8KQ-01	TCGA-X4-A8KQ	65	0	1383	1	0	0	9	ITH-L
TCGA-X4-A8KS-01	TCGA-X4-A8KS	61	0	979	2	0	0	7	ITH-L
TCGA-XA-A8JR-01	TCGA-XA-A8JR	68	0	376	2	0	0	7	ITH-L
TCGA-XJ-A83F-01	TCGA-XJ-A83F	67	0	1127	3	0	0	7	ITH-L
TCGA-XJ-A83G-01	TCGA-XJ-A83G	51	0	1461	1	0	0	7	ITH-L
TCGA-XJ-A83H-01	TCGA-XJ-A83H	57	0	1280	2	0	0	7	ITH-L
TCGA-XJ-A9DI-01	TCGA-XJ-A9DI	62	0	1461	2	0	0	9	ITH-L
TCGA-XJ-A9DK-01	TCGA-XJ-A9DK	63	0	275	1	0	0	8	ITH-L
TCGA-XJ-A9DQ-01	TCGA-XJ-A9DQ	48	0	91	1	0	0	6	ITH-L
TCGA-XJ-A9DX-01	TCGA-XJ-A9DX	51	0	973	1	1	1	9	ITH-H
TCGA-XK-AAIR-01	TCGA-XK-AAIR	75	0	972	1	0	0	8	ITH-L
TCGA-XK-AAIV-01	TCGA-XK-AAIV	63	0	1133	1	1	0	10	ITH-H
TCGA-XK-AAIW-01	TCGA-XK-AAIW	78	1	427	2	0	0	9	ITH-H
TCGA-XK-AAJ3-01	TCGA-XK-AAJ3	56	0	1262	1	0	0	8	ITH-H
TCGA-XK-AAJA-01	TCGA-XK-AAJA	62	0	930	2	0	0	7	ITH-H
TCGA-XK-AAJP-01	TCGA-XK-AAJP	66	0	1259	1	0	0	7	ITH-H
TCGA-XK-AAJR-01	TCGA-XK-AAJR	61	1	131	1	0	0	7	ITH-L
TCGA-XK-AAJT-01	TCGA-XK-AAJT	75	0	1434	1	0	0	7	ITH-L
TCGA-XK-AAK1-01	TCGA-XK-AAK1	62	0	979	1	0	0	7	ITH-H
TCGA-XQ-A8TA-01	TCGA-XQ-A8TA	59	1	146	3	0	1	10	ITH-H
TCGA-XQ-A8TB-01	TCGA-XQ-A8TB	67	0	770	2	0	0	9	ITH-L
TCGA-Y6-A8TL-01	TCGA-Y6-A8TL	65	0	992	2	0	0	6	ITH-L
TCGA-YJ-A8SW-01	TCGA-YJ-A8SW	67	0	148	1	0	0	9	ITH-H
TCGA-YL-A8HJ-01	TCGA-YL-A8HJ	58	0	1611	3	0	0	9	ITH-L
TCGA-YL-A8HK-01	TCGA-YL-A8HK	59	1	1376	3	0	0	9	ITH-L
TCGA-YL-A8HL-01	TCGA-YL-A8HL	58	0	1565	3	1	0	9	ITH-H
TCGA-YL-A8HM-01	TCGA-YL-A8HM	66	1	1473	3	0	0	9	ITH-H
TCGA-YL-A8HO-01	TCGA-YL-A8HO	67	1	1068	3	0	0	7	ITH-L
TCGA-YL-A8S8-01	TCGA-YL-A8S8	68	1	679	3	0	0	9	ITH-H
TCGA-YL-A8S9-01	TCGA-YL-A8S9	63	1	1006	3	0	0	9	ITH-H
TCGA-YL-A8SA-01	TCGA-YL-A8SA	69	0	512	2	0	0	8	ITH-H
TCGA-YL-A8SB-01	TCGA-YL-A8SB	62	1	1384	3	0	0	9	ITH-L
TCGA-YL-A8SC-01	TCGA-YL-A8SC	66	1	152	3	0	0	9	ITH-H
TCGA-YL-A8SH-01	TCGA-YL-A8SH	69	0	875	3	0	0	7	ITH-L
TCGA-YL-A8SI-01	TCGA-YL-A8SI	69	1	1423	3	0	0	9	ITH-L
TCGA-YL-A8SJ-01	TCGA-YL-A8SJ	60	1	752	3	0	0	9	ITH-L
TCGA-YL-A8SK-01	TCGA-YL-A8SK	67	0	1408	3	1	0	9	ITH-L
TCGA-YL-A8SL-01	TCGA-YL-A8SL	74	0	987	3	1	0	8	ITH-H
TCGA-YL-A8SO-01	TCGA-YL-A8SO	64	0	3479	1	0	0	9	ITH-H
TCGA-YL-A8SP-01	TCGA-YL-A8SP	58	1	2036	2	0	0	9	ITH-H
TCGA-YL-A8SQ-01	TCGA-YL-A8SQ	61	1	329	3	0	0	9	ITH-L
TCGA-YL-A8SR-01	TCGA-YL-A8SR	64	0	273	1	0	0	9	ITH-L
TCGA-YL-A9WH-01	TCGA-YL-A9WH	67	0	427	3	1	0	9	ITH-H
TCGA-YL-A9WI-01	TCGA-YL-A9WI	63	0	1623	3	1	0	9	ITH-H
TCGA-YL-A9WJ-01	TCGA-YL-A9WJ	47	1	1476	4	1	0	8	ITH-L
TCGA-YL-A9WK-01	TCGA-YL-A9WK	63	1	1009	2	0	0	9	ITH-H
TCGA-YL-A9WL-01	TCGA-YL-A9WL	59	1	740	2	0	0	9	ITH-H
TCGA-YL-A9WX-01	TCGA-YL-A9WX	68	1	1506	3	1	0	9	ITH-L
TCGA-YL-A9WY-01	TCGA-YL-A9WY	57	1	765	3	1	0	9	ITH-L
TCGA-ZG-A8QW-01	TCGA-ZG-A8QW	72	0	94	3	1	0	9	ITH-H
TCGA-ZG-A8QX-01	TCGA-ZG-A8QX	56	0	442	1	0	0	6	ITH-H
TCGA-ZG-A8QY-01	TCGA-ZG-A8QY	67	0	404	2	1	0	9	ITH-L
TCGA-ZG-A8QZ-01	TCGA-ZG-A8QZ	65	0	308	2	1	0	9	ITH-L
TCGA-ZG-A9KY-01	TCGA-ZG-A9KY	73	0	130	1	1	0	9	ITH-H
TCGA-ZG-A9L0-01	TCGA-ZG-A9L0	71	0	355	3	1	0	9	ITH-L
TCGA-ZG-A9L1-01	TCGA-ZG-A9L1	66	0	1302	1	1	0	9	ITH-H
TCGA-ZG-A9L2-01	TCGA-ZG-A9L2	70	1	180	3	0	0	9	ITH-H
TCGA-ZG-A9L4-01	TCGA-ZG-A9L4	61	0	1108	1	0	0	9	ITH-L
TCGA-ZG-A9L5-01	TCGA-ZG-A9L5	58	0	908	2	1	0	9	ITH-H
TCGA-ZG-A9L6-01	TCGA-ZG-A9L6	64	1	664	1	0	0	9	ITH-L
TCGA-ZG-A9L9-01	TCGA-ZG-A9L9	60	1	51	2	1	0	9	ITH-H
TCGA-ZG-A9LB-01	TCGA-ZG-A9LB	72	0	583	2	0	0	9	ITH-H
TCGA-ZG-A9LM-01	TCGA-ZG-A9LM	72	0	378	2	1	0	9	ITH-L
TCGA-ZG-A9LN-01	TCGA-ZG-A9LN	57	0	115	1	1	0	9	ITH-L
TCGA-ZG-A9LS-01	TCGA-ZG-A9LS	64	0	516	2	1	0	9	ITH-L
TCGA-ZG-A9LU-01	TCGA-ZG-A9LU	67	0	579	2	0	0	9	ITH-L
TCGA-ZG-A9LY-01	TCGA-ZG-A9LY	60	0	370	2	1	0	9	ITH-L
TCGA-ZG-A9LZ-01	TCGA-ZG-A9LZ	66	0	692	3	0	0	9	ITH-L
TCGA-ZG-A9M4-01	TCGA-ZG-A9M4	65	0	547	2	1	0	9	ITH-H
TCGA-ZG-A9MC-01	TCGA-ZG-A9MC	69	0	455	2	1	0	9	ITH-L
TCGA-ZG-A9N3-01	TCGA-ZG-A9N3	73	0	349	1	1	0	9	ITH-H
TCGA-ZG-A9ND-01	TCGA-ZG-A9ND	55	0	410	1	0	0	9	ITH-H
TCGA-ZG-A9NI-01	TCGA-ZG-A9NI	73	0	132	2	0	0	9	ITH-L

## Sheet: OS
sample	OS	OS.time
TCGA-2A-A8VL-01	0	621
TCGA-2A-A8VO-01	0	1701
TCGA-2A-A8VT-01	0	1373
TCGA-2A-A8VV-01	0	671
TCGA-2A-A8VX-01	0	1378
TCGA-2A-A8W1-01	0	112
TCGA-2A-A8W3-01	0	863
TCGA-2A-AAYF-01	0	1364
TCGA-2A-AAYO-01	0	1272
TCGA-2A-AAYU-01	0	615
TCGA-4L-AA1F-01	0	350
TCGA-CH-5737-01	0	91
TCGA-CH-5738-01	0	212
TCGA-CH-5739-01	0	671
TCGA-CH-5740-01	0	31
TCGA-CH-5741-01	0	395
TCGA-CH-5743-01	0	425
TCGA-CH-5744-01	0	60
TCGA-CH-5745-01	0	91
TCGA-CH-5746-01	0	731
TCGA-CH-5748-01	0	31
TCGA-CH-5750-01	0	396
TCGA-CH-5751-01	0	1065
TCGA-CH-5752-01	0	943
TCGA-CH-5753-01	0	31
TCGA-CH-5754-01	0	62
TCGA-CH-5761-01	0	28
TCGA-CH-5761-11	0	28
TCGA-CH-5762-01	0	1339
TCGA-CH-5762-11	0	1339
TCGA-CH-5763-01	0	365
TCGA-CH-5763-11	0	365
TCGA-CH-5764-01	0	31
TCGA-CH-5764-11	0	31
TCGA-CH-5765-01	0	700
TCGA-CH-5765-11	0	700
TCGA-CH-5766-01	0	31
TCGA-CH-5766-11	0	31
TCGA-CH-5767-01	0	458
TCGA-CH-5767-11	0	458
TCGA-CH-5768-01	0	731
TCGA-CH-5768-11	0	731
TCGA-CH-5769-01	0	62
TCGA-CH-5769-11	0	62
TCGA-CH-5771-01	0	396
TCGA-CH-5771-11	0	396
TCGA-CH-5772-01	0	486
TCGA-CH-5772-11	0	486
TCGA-CH-5788-01	0	821
TCGA-CH-5789-01	0	304
TCGA-CH-5790-01	0	974
TCGA-CH-5791-01	0	1004
TCGA-CH-5792-01	0	91
TCGA-CH-5794-01	0	882
TCGA-EJ-5494-01	0	1477
TCGA-EJ-5495-01	0	1760
TCGA-EJ-5496-01	0	595
TCGA-EJ-5497-01	0	405
TCGA-EJ-5498-01	0	1720
TCGA-EJ-5499-01	0	1415
TCGA-EJ-5501-01	0	1365
TCGA-EJ-5502-01	0	1171
TCGA-EJ-5503-01	0	1391
TCGA-EJ-5504-01	0	1427
TCGA-EJ-5505-01	0	922
TCGA-EJ-5506-01	0	1381
TCGA-EJ-5507-01	0	1457
TCGA-EJ-5508-01	0	1965
TCGA-EJ-5509-01	0	1464
TCGA-EJ-5510-01	0	1887
TCGA-EJ-5511-01	0	1476
TCGA-EJ-5512-01	0	1733
TCGA-EJ-5514-01	0	1829
TCGA-EJ-5515-01	0	1832
TCGA-EJ-5516-01	0	1889
TCGA-EJ-5517-01	0	1889
TCGA-EJ-5518-01	0	2118
TCGA-EJ-5519-01	0	1962
TCGA-EJ-5521-01	0	2279
TCGA-EJ-5522-01	0	2079
TCGA-EJ-5524-01	0	1882
TCGA-EJ-5525-01	0	1115
TCGA-EJ-5526-01	0	1909
TCGA-EJ-5527-01	0	1778
TCGA-EJ-5530-01	0	1832
TCGA-EJ-5531-01	0	1273
TCGA-EJ-5532-01	0	1828
TCGA-EJ-5542-01	0	1513
TCGA-EJ-7115-01	0	2687
TCGA-EJ-7115-11	0	2687
TCGA-EJ-7123-01	0	2572
TCGA-EJ-7123-11	0	2572
TCGA-EJ-7125-01	0	2850
TCGA-EJ-7125-11	0	2850
TCGA-EJ-7218-01	0	2542
TCGA-EJ-7312-01	0	1099
TCGA-EJ-7314-01	0	1150
TCGA-EJ-7314-11	0	1150
TCGA-EJ-7315-01	0	1008
TCGA-EJ-7315-11	0	1008
TCGA-EJ-7317-01	0	771
TCGA-EJ-7317-11	0	771
TCGA-EJ-7318-01	0	1029
TCGA-EJ-7321-01	0	824
TCGA-EJ-7321-11	0	824
TCGA-EJ-7325-01	0	1070
TCGA-EJ-7327-01	0	923
TCGA-EJ-7327-11	0	923
TCGA-EJ-7328-01	0	842
TCGA-EJ-7328-11	0	842
TCGA-EJ-7330-01	0	191
TCGA-EJ-7330-11	0	191
TCGA-EJ-7331-01	0	742
TCGA-EJ-7331-11	0	742
TCGA-EJ-7781-01	0	1073
TCGA-EJ-7781-11	0	1073
TCGA-EJ-7782-01	0	1167
TCGA-EJ-7782-11	0	1167
TCGA-EJ-7783-01	0	787
TCGA-EJ-7783-11	0	787
TCGA-EJ-7784-01	0	781
TCGA-EJ-7784-11	0	781
TCGA-EJ-7785-01	0	1177
TCGA-EJ-7785-11	0	1177
TCGA-EJ-7786-01	0	1096
TCGA-EJ-7786-11	0	1096
TCGA-EJ-7788-01	0	859
TCGA-EJ-7789-01	0	1105
TCGA-EJ-7789-11	0	1105
TCGA-EJ-7791-01	0	1118
TCGA-EJ-7792-01	0	1396
TCGA-EJ-7792-11	0	1396
TCGA-EJ-7793-01	0	114
TCGA-EJ-7793-11	0	114
TCGA-EJ-7794-01	0	1306
TCGA-EJ-7794-11	0	1306
TCGA-EJ-7797-01	0	983
TCGA-EJ-7797-11	0	983
TCGA-EJ-8468-01	0	2347
TCGA-EJ-8469-01	0	2324
TCGA-EJ-8470-01	0	1159
TCGA-EJ-8472-01	0	756
TCGA-EJ-8474-01	0	766
TCGA-EJ-A46B-01	0	657
TCGA-EJ-A46D-01	0	626
TCGA-EJ-A46E-01	0	524
TCGA-EJ-A46F-01	0	783
TCGA-EJ-A46G-01	0	668
TCGA-EJ-A46H-01	0	724
TCGA-EJ-A46I-01	0	668
TCGA-EJ-A65B-01	0	710
TCGA-EJ-A65D-01	0	393
TCGA-EJ-A65E-01	0	417
TCGA-EJ-A65F-01	0	560
TCGA-EJ-A65G-01	0	666
TCGA-EJ-A65J-01	0	451
TCGA-EJ-A65M-01	0	230
TCGA-EJ-A6RA-01	0	353
TCGA-EJ-A6RC-01	0	873
TCGA-EJ-A7NF-01	0	250
TCGA-EJ-A7NG-01	0	432
TCGA-EJ-A7NH-01	0	474
TCGA-EJ-A7NJ-01	0	197
TCGA-EJ-A7NK-01	0	476
TCGA-EJ-A7NM-01	0	128
TCGA-EJ-A7NN-01	0	197
TCGA-EJ-A8FN-01	0	329
TCGA-EJ-A8FO-01	0	282
TCGA-EJ-A8FO-11	0	282
TCGA-EJ-A8FP-01	0	299
TCGA-EJ-A8FS-01	0	266
TCGA-EJ-A8FU-01	0	138
TCGA-EJ-AB20-01	0	131
TCGA-EJ-AB27-01	0	145
TCGA-FC-7708-01	0	864
TCGA-FC-7961-01	0	469
TCGA-FC-A4JI-01	0	877
TCGA-FC-A5OB-01	0	680
TCGA-FC-A66V-01	0	524
TCGA-FC-A6HD-01	0	789
TCGA-FC-A8O0-01	0	616
TCGA-G9-6329-01	0	1266
TCGA-G9-6332-01	0	2657
TCGA-G9-6332-11	0	2657
TCGA-G9-6333-01	0	2465
TCGA-G9-6333-11	0	2465
TCGA-G9-6336-01	0	2068
TCGA-G9-6338-01	0	2028
TCGA-G9-6339-01	0	2551
TCGA-G9-6342-01	0	1696
TCGA-G9-6342-11	0	1696
TCGA-G9-6343-01	0	2450
TCGA-G9-6347-01	0	2089
TCGA-G9-6348-01	0	1515
TCGA-G9-6348-11	0	1515
TCGA-G9-6351-01	0	2048
TCGA-G9-6351-11	0	2048
TCGA-G9-6353-01	0	1542
TCGA-G9-6353-11	0	1542
TCGA-G9-6354-01	0	2066
TCGA-G9-6356-01	0	1434
TCGA-G9-6356-11	0	1434
TCGA-G9-6361-01	0	1415
TCGA-G9-6362-01	0	1443
TCGA-G9-6362-11	0	1443
TCGA-G9-6363-01	0	1378
TCGA-G9-6363-11	0	1378
TCGA-G9-6364-01	0	1198
TCGA-G9-6364-11	0	1198
TCGA-G9-6365-01	0	1363
TCGA-G9-6365-11	0	1363
TCGA-G9-6366-01	0	1947
TCGA-G9-6367-01	0	1222
TCGA-G9-6367-11	0	1222
TCGA-G9-6369-01	0	1215
TCGA-G9-6370-01	0	1156
TCGA-G9-6371-01	0	1226
TCGA-G9-6373-01	0	811
TCGA-G9-6373-11	0	811
TCGA-G9-6377-01	0	958
TCGA-G9-6378-01	0	1155
TCGA-G9-6379-01	0	1778
TCGA-G9-6384-01	0	765
TCGA-G9-6384-11	0	765
TCGA-G9-6385-01	0	830
TCGA-G9-6385-11	0	830
TCGA-G9-6494-01	0	1771
TCGA-G9-6494-11	0	1771
TCGA-G9-6496-01	0	1726
TCGA-G9-6496-11	0	1726
TCGA-G9-6498-01	0	1952
TCGA-G9-6499-01	0	1543
TCGA-G9-6499-11	0	1543
TCGA-G9-7509-01	0	1610
TCGA-G9-7510-01	0	1185
TCGA-G9-7519-01	0	849
TCGA-G9-7521-01	0	942
TCGA-G9-7522-01	0	1078
TCGA-G9-7523-01	0	857
TCGA-G9-7525-01	0	994
TCGA-G9-A9S0-01	1	791
TCGA-G9-A9S4-01	0	906
TCGA-G9-A9S7-01	0	728
TCGA-H9-7775-01	0	185
TCGA-H9-A6BX-01	0	941
TCGA-H9-A6BY-01	0	112
TCGA-HC-7075-01	0	601
TCGA-HC-7077-01	0	2115
TCGA-HC-7078-01	0	1985
TCGA-HC-7079-01	0	1184
TCGA-HC-7080-01	0	1106
TCGA-HC-7081-01	0	1136
TCGA-HC-7209-01	0	440
TCGA-HC-7210-01	0	868
TCGA-HC-7211-01	0	1221
TCGA-HC-7211-11	0	1221
TCGA-HC-7212-01	0	870
TCGA-HC-7213-01	0	1219
TCGA-HC-7230-01	0	1001
TCGA-HC-7231-01	0	939
TCGA-HC-7232-01	0	1161
TCGA-HC-7233-01	0	1355
TCGA-HC-7736-01	0	1103
TCGA-HC-7737-01	0	1090
TCGA-HC-7737-11	0	1090
TCGA-HC-7738-01	0	964
TCGA-HC-7738-11	0	964
TCGA-HC-7740-01	0	717
TCGA-HC-7740-11	0	717
TCGA-HC-7742-01	0	938
TCGA-HC-7742-11	0	938
TCGA-HC-7744-01	0	531
TCGA-HC-7745-01	0	721
TCGA-HC-7745-11	0	721
TCGA-HC-7747-01	0	748
TCGA-HC-7747-11	0	748
TCGA-HC-7748-01	0	792
TCGA-HC-7749-01	0	724
TCGA-HC-7750-01	0	522
TCGA-HC-7752-01	0	782
TCGA-HC-7752-11	0	782
TCGA-HC-7817-01	0	928
TCGA-HC-7818-01	0	938
TCGA-HC-7819-01	0	543
TCGA-HC-7819-11	0	543
TCGA-HC-7820-01	0	747
TCGA-HC-7820-11	0	747
TCGA-HC-7821-01	0	956
TCGA-HC-8213-01	0	589
TCGA-HC-8216-01	0	682
TCGA-HC-8256-01	0	860
TCGA-HC-8257-01	0	726
TCGA-HC-8258-01	0	847
TCGA-HC-8258-11	0	847
TCGA-HC-8259-01	0	924
TCGA-HC-8259-11	0	924
TCGA-HC-8260-01	0	686
TCGA-HC-8260-11	0	686
TCGA-HC-8261-01	0	546
TCGA-HC-8262-01	0	679
TCGA-HC-8262-11	0	679
TCGA-HC-8264-01	0	48
TCGA-HC-8265-01	0	483
TCGA-HC-8266-01	0	473
TCGA-HC-A48F-01	0	680
TCGA-HC-A4ZV-01	0	23
TCGA-HC-A631-01	0	54
TCGA-HC-A632-01	0	61
TCGA-HC-A6AL-01	0	67
TCGA-HC-A6AN-01	0	49
TCGA-HC-A6AO-01	0	530
TCGA-HC-A6AP-01	0	71
TCGA-HC-A6AQ-01	0	106
TCGA-HC-A6AS-01	0	44
TCGA-HC-A6HX-01	0	38
TCGA-HC-A6HY-01	0	134
TCGA-HC-A76W-01	0	213
TCGA-HC-A76X-01	0	150
TCGA-HC-A8CY-01	0	290
TCGA-HC-A8D0-01	0	775
TCGA-HC-A8D1-01	0	573
TCGA-HC-A9TE-01	0	587
TCGA-HC-A9TH-01	0	844
TCGA-HI-7168-01	0	3323
TCGA-HI-7169-01	0	2684
TCGA-HI-7170-01	0	2522
TCGA-HI-7171-01	1	1329
TCGA-J4-8198-01	0	614
TCGA-J4-8200-01	0	1218
TCGA-J4-A67K-01	0	1004
TCGA-J4-A67L-01	0	770
TCGA-J4-A67M-01	0	941
TCGA-J4-A67N-01	0	937
TCGA-J4-A67O-01	0	839
TCGA-J4-A67Q-01	0	975
TCGA-J4-A67R-01	0	910
TCGA-J4-A67S-01	0	833
TCGA-J4-A67T-01	0	183
TCGA-J4-A6G1-01	0	769
TCGA-J4-A6G3-01	0	849
TCGA-J4-A6M7-01	0	512
TCGA-J4-A83I-01	0	685
TCGA-J4-A83J-01	0	696
TCGA-J4-A83J-11	0	696
TCGA-J4-A83K-01	0	328
TCGA-J4-A83L-01	0	720
TCGA-J4-A83M-01	0	543
TCGA-J4-A83N-01	0	992
TCGA-J4-AATV-01	0	553
TCGA-J4-AATZ-01	0	412
TCGA-J4-AAU2-01	0	825
TCGA-J9-A52B-01	0	422
TCGA-J9-A52C-01	0	178
TCGA-J9-A52D-01	0	212
TCGA-J9-A52E-01	0	323
TCGA-J9-A8CK-01	0	321
TCGA-J9-A8CL-01	0	405
TCGA-J9-A8CM-01	0	463
TCGA-J9-A8CN-01	0	1237
TCGA-J9-A8CP-01	0	386
TCGA-KC-A4BL-01	0	934
TCGA-KC-A4BN-01	0	1815
TCGA-KC-A4BO-01	0	607
TCGA-KC-A4BR-01	0	1349
TCGA-KC-A4BV-01	0	1328
TCGA-KC-A7F3-01	0	665
TCGA-KC-A7F5-01	0	91
TCGA-KC-A7F6-01	0	263
TCGA-KC-A7FA-01	0	598
TCGA-KC-A7FD-01	0	270
TCGA-KC-A7FE-01	0	352
TCGA-KK-A59V-01	0	3440
TCGA-KK-A59X-01	0	2535
TCGA-KK-A59Y-01	0	1968
TCGA-KK-A59Z-01	0	2628
TCGA-KK-A5A1-01	1	2469
TCGA-KK-A6DY-01	0	4295
TCGA-KK-A6E0-01	0	1483
TCGA-KK-A6E1-01	0	2198
TCGA-KK-A6E2-01	0	5024
TCGA-KK-A6E3-01	0	2056
TCGA-KK-A6E4-01	1	3502
TCGA-KK-A6E5-01	0	2073
TCGA-KK-A6E6-01	0	3447
TCGA-KK-A6E7-01	0	2760
TCGA-KK-A6E8-01	0	1770
TCGA-KK-A7AP-01	0	196
TCGA-KK-A7AQ-01	0	1610
TCGA-KK-A7AU-01	0	1775
TCGA-KK-A7AV-01	0	822
TCGA-KK-A7AW-01	0	1054
TCGA-KK-A7AY-01	0	1754
TCGA-KK-A7AZ-01	0	1519
TCGA-KK-A7B0-01	0	1329
TCGA-KK-A7B1-01	0	1063
TCGA-KK-A7B2-01	0	1099
TCGA-KK-A7B3-01	0	899
TCGA-KK-A7B4-01	0	987
TCGA-KK-A8I4-01	0	2259
TCGA-KK-A8I5-01	0	3096
TCGA-KK-A8I6-01	0	668
TCGA-KK-A8I7-01	0	2002
TCGA-KK-A8I8-01	0	967
TCGA-KK-A8I9-01	0	1001
TCGA-KK-A8IA-01	0	1931
TCGA-KK-A8IB-01	0	83
TCGA-KK-A8IC-01	0	2051
TCGA-KK-A8ID-01	0	2107
TCGA-KK-A8IF-01	0	804
TCGA-KK-A8IG-01	0	2505
TCGA-KK-A8IH-01	0	2013
TCGA-KK-A8II-01	1	3467
TCGA-KK-A8IJ-01	0	1559
TCGA-KK-A8IK-01	0	2052
TCGA-KK-A8IL-01	1	628
TCGA-KK-A8IM-01	0	1915
TCGA-M7-A71Y-01	0	493
TCGA-M7-A71Z-01	0	643
TCGA-M7-A720-01	0	384
TCGA-M7-A721-01	0	400
TCGA-M7-A722-01	0	1060
TCGA-M7-A723-01	0	763
TCGA-M7-A724-01	0	889
TCGA-M7-A725-01	0	573
TCGA-MG-AAMC-01	0	173
TCGA-QU-A6IL-01	0	97
TCGA-QU-A6IM-01	0	1247
TCGA-QU-A6IN-01	0	4264
TCGA-QU-A6IO-01	0	3716
TCGA-QU-A6IP-01	0	2620
TCGA-SU-A7E7-01	0	551
TCGA-TK-A8OK-01	0	27
TCGA-TP-A8TT-01	0	526
TCGA-TP-A8TV-01	0	610
TCGA-V1-A8MF-01	0	1449
TCGA-V1-A8MG-01	0	857
TCGA-V1-A8MJ-01	0	1791
TCGA-V1-A8MK-01	0	508
TCGA-V1-A8ML-01	0	448
TCGA-V1-A8MM-01	0	1195
TCGA-V1-A8MU-01	0	1876
TCGA-V1-A8WL-01	0	1948
TCGA-V1-A8WN-01	0	924
TCGA-V1-A8WS-01	0	474
TCGA-V1-A8WV-01	0	686
TCGA-V1-A8WW-01	0	1078
TCGA-V1-A8X3-01	0	202
TCGA-V1-A9O5-06	0	1932
TCGA-V1-A9O5-01	0	1932
TCGA-V1-A9O7-01	0	2499
TCGA-V1-A9O9-01	0	2870
TCGA-V1-A9OA-01	0	636
TCGA-V1-A9OF-01	0	1184
TCGA-V1-A9OH-01	0	2403
TCGA-V1-A9OL-01	0	1913
TCGA-V1-A9OQ-01	0	371
TCGA-V1-A9OT-01	0	476
TCGA-V1-A9OX-01	0	1134
TCGA-V1-A9OY-01	0	1067
TCGA-V1-A9Z7-01	0	874
TCGA-V1-A9Z8-01	0	827
TCGA-V1-A9Z9-01	0	540
TCGA-V1-A9ZG-01	0	1517
TCGA-V1-A9ZI-01	0	1640
TCGA-V1-A9ZK-01	0	1383
TCGA-V1-A9ZR-01	0	1361
TCGA-VN-A88I-01	0	269
TCGA-VN-A88K-01	0	776
TCGA-VN-A88L-01	0	746
TCGA-VN-A88M-01	0	189
TCGA-VN-A88N-01	0	766
TCGA-VN-A88O-01	0	481
TCGA-VN-A88P-01	0	1260
TCGA-VN-A88Q-01	0	1366
TCGA-VN-A88R-01	0	784
TCGA-VN-A943-01	0	496
TCGA-VP-A872-01	0	3631
TCGA-VP-A875-01	0	2309
TCGA-VP-A876-01	0	3333
TCGA-VP-A878-01	0	3130
TCGA-VP-A879-01	1	728
TCGA-VP-A87B-01	0	2722
TCGA-VP-A87C-01	0	1690
TCGA-VP-A87D-01	0	1853
TCGA-VP-A87E-01	0	2037
TCGA-VP-A87H-01	0	663
TCGA-VP-A87J-01	0	1774
TCGA-VP-A87K-01	0	1306
TCGA-VP-AA1N-01	0	1365
TCGA-WW-A8ZI-01	0	449
TCGA-X4-A8KQ-01	0	1383
TCGA-X4-A8KS-01	0	979
TCGA-XA-A8JR-01	0	376
TCGA-XJ-A83F-01	0	1127
TCGA-XJ-A83G-01	0	1461
TCGA-XJ-A83H-01	0	1280
TCGA-XJ-A9DI-01	0	1461
TCGA-XJ-A9DK-01	0	275
TCGA-XJ-A9DQ-01	0	91
TCGA-XJ-A9DX-01	0	973
TCGA-XK-AAIR-01	0	972
TCGA-XK-AAIV-01	0	1133
TCGA-XK-AAIW-01	0	1218
TCGA-XK-AAJ3-01	0	1262
TCGA-XK-AAJA-01	0	930
TCGA-XK-AAJP-01	0	1259
TCGA-XK-AAJR-01	0	1124
TCGA-XK-AAJT-01	0	1434
TCGA-XK-AAJU-01	0	1576
TCGA-XK-AAK1-01	0	979
TCGA-XQ-A8TA-01	1	146
TCGA-XQ-A8TB-01	0	770
TCGA-Y6-A8TL-01	0	992
TCGA-Y6-A9XI-01	0	526
TCGA-YJ-A8SW-01	0	148
TCGA-YL-A8HJ-01	0	1611
TCGA-YL-A8HK-01	0	1491
TCGA-YL-A8HL-01	0	1565
TCGA-YL-A8HM-01	0	1482
TCGA-YL-A8HO-01	0	2304
TCGA-YL-A8S8-01	0	1890
TCGA-YL-A8S9-01	0	1842
TCGA-YL-A8SA-01	0	512
TCGA-YL-A8SB-01	0	1719
TCGA-YL-A8SC-01	0	1261
TCGA-YL-A8SF-01	0	1373
TCGA-YL-A8SH-01	1	875
TCGA-YL-A8SI-01	0	1614
TCGA-YL-A8SJ-01	0	1395
TCGA-YL-A8SK-01	0	1408
TCGA-YL-A8SL-01	0	987
TCGA-YL-A8SO-01	0	3479
TCGA-YL-A8SP-01	0	2366
TCGA-YL-A8SQ-01	0	2083
TCGA-YL-A8SR-01	0	273
TCGA-YL-A9WH-01	0	427
TCGA-YL-A9WI-01	0	1623
TCGA-YL-A9WJ-01	1	1855
TCGA-YL-A9WK-01	0	2136
TCGA-YL-A9WL-01	0	740
TCGA-YL-A9WX-01	0	1518
TCGA-YL-A9WY-01	0	1098
TCGA-ZG-A8QW-01	0	94
TCGA-ZG-A8QX-01	0	442
TCGA-ZG-A8QY-01	0	404
TCGA-ZG-A8QZ-01	0	308
TCGA-ZG-A9KY-01	0	130
TCGA-ZG-A9L0-01	0	355
TCGA-ZG-A9L1-01	0	1302
TCGA-ZG-A9L2-01	0	1154
TCGA-ZG-A9L4-01	0	1108
TCGA-ZG-A9L5-01	0	908
TCGA-ZG-A9L6-01	0	687
TCGA-ZG-A9L9-01	0	617
TCGA-ZG-A9LB-01	0	583
TCGA-ZG-A9LM-01	0	378
TCGA-ZG-A9LN-01	0	115
TCGA-ZG-A9LS-01	0	516
TCGA-ZG-A9LU-01	0	579
TCGA-ZG-A9LY-01	0	370
TCGA-ZG-A9LZ-01	0	692
TCGA-ZG-A9M4-01	0	547
TCGA-ZG-A9MC-01	0	455
TCGA-ZG-A9N3-01	0	349
TCGA-ZG-A9ND-01	0	410
TCGA-ZG-A9NI-01	0	132

## Sheet: Sheet2
sample	PFI	PFI.time
TCGA-2A-A8VL-01	0	621
TCGA-2A-A8VO-01	0	1701
TCGA-2A-A8VT-01	0	1373
TCGA-2A-A8VV-01	0	671
TCGA-2A-A8VX-01	0	1378
TCGA-2A-A8W1-01	0	112
TCGA-2A-A8W3-01	1	198
TCGA-2A-AAYF-01	0	1364
TCGA-2A-AAYO-01	0	1272
TCGA-2A-AAYU-01	0	615
TCGA-4L-AA1F-01	0	350
TCGA-CH-5737-01	0	91
TCGA-CH-5738-01	0	212
TCGA-CH-5739-01	0	671
TCGA-CH-5740-01	0	31
TCGA-CH-5741-01	0	395
TCGA-CH-5743-01	1	425
TCGA-CH-5744-01	0	60
TCGA-CH-5745-01	0	91
TCGA-CH-5746-01	0	731
TCGA-CH-5748-01	0	31
TCGA-CH-5750-01	0	396
TCGA-CH-5751-01	1	365
TCGA-CH-5752-01	0	943
TCGA-CH-5753-01	0	31
TCGA-CH-5754-01	0	62
TCGA-CH-5761-01	0	28
TCGA-CH-5761-11	0	28
TCGA-CH-5762-01	0	1339
TCGA-CH-5762-11	0	1339
TCGA-CH-5763-01	0	365
TCGA-CH-5763-11	0	365
TCGA-CH-5764-01	0	31
TCGA-CH-5764-11	0	31
TCGA-CH-5765-01	0	700
TCGA-CH-5765-11	0	700
TCGA-CH-5766-01	0	31
TCGA-CH-5766-11	0	31
TCGA-CH-5767-01	0	458
TCGA-CH-5767-11	0	458
TCGA-CH-5768-01	0	731
TCGA-CH-5768-11	0	731
TCGA-CH-5769-01	0	62
TCGA-CH-5769-11	0	62
TCGA-CH-5771-01	0	396
TCGA-CH-5771-11	0	396
TCGA-CH-5772-01	0	486
TCGA-CH-5772-11	0	486
TCGA-CH-5788-01	0	821
TCGA-CH-5789-01	0	304
TCGA-CH-5790-01	0	974
TCGA-CH-5791-01	1	396
TCGA-CH-5792-01	0	91
TCGA-CH-5794-01	0	882
TCGA-EJ-5494-01	0	1477
TCGA-EJ-5495-01	0	1760
TCGA-EJ-5496-01	0	595
TCGA-EJ-5497-01	0	405
TCGA-EJ-5498-01	0	1720
TCGA-EJ-5499-01	0	1415
TCGA-EJ-5501-01	0	1365
TCGA-EJ-5502-01	0	1171
TCGA-EJ-5503-01	0	1391
TCGA-EJ-5504-01	0	1427
TCGA-EJ-5505-01	0	922
TCGA-EJ-5506-01	0	1381
TCGA-EJ-5507-01	0	1457
TCGA-EJ-5508-01	0	1965
TCGA-EJ-5509-01	0	1464
TCGA-EJ-5510-01	0	1887
TCGA-EJ-5511-01	0	1476
TCGA-EJ-5512-01	0	1733
TCGA-EJ-5514-01	0	1829
TCGA-EJ-5515-01	0	1832
TCGA-EJ-5516-01	0	1889
TCGA-EJ-5517-01	0	1889
TCGA-EJ-5518-01	1	2104
TCGA-EJ-5519-01	0	1962
TCGA-EJ-5521-01	0	2279
TCGA-EJ-5522-01	0	2079
TCGA-EJ-5524-01	1	265
TCGA-EJ-5525-01	1	546
TCGA-EJ-5526-01	1	537
TCGA-EJ-5527-01	0	1778
TCGA-EJ-5530-01	0	1832
TCGA-EJ-5531-01	0	1273
TCGA-EJ-5532-01	0	1828
TCGA-EJ-5542-01	0	1513
TCGA-EJ-7115-01	0	2687
TCGA-EJ-7115-11	0	2687
TCGA-EJ-7123-01	0	2572
TCGA-EJ-7123-11	0	2572
TCGA-EJ-7125-01	0	2850
TCGA-EJ-7125-11	0	2850
TCGA-EJ-7218-01	0	2542
TCGA-EJ-7312-01	0	1099
TCGA-EJ-7314-01	0	1150
TCGA-EJ-7314-11	0	1150
TCGA-EJ-7315-01	0	1008
TCGA-EJ-7315-11	0	1008
TCGA-EJ-7317-01	0	771
TCGA-EJ-7317-11	0	771
TCGA-EJ-7318-01	1	380
TCGA-EJ-7321-01	0	824
TCGA-EJ-7321-11	0	824
TCGA-EJ-7325-01	0	1070
TCGA-EJ-7327-01	0	923
TCGA-EJ-7327-11	0	923
TCGA-EJ-7328-01	0	842
TCGA-EJ-7328-11	0	842
TCGA-EJ-7330-01	0	191
TCGA-EJ-7330-11	0	191
TCGA-EJ-7331-01	0	742
TCGA-EJ-7331-11	0	742
TCGA-EJ-7781-01	0	1073
TCGA-EJ-7781-11	0	1073
TCGA-EJ-7782-01	0	1167
TCGA-EJ-7782-11	0	1167
TCGA-EJ-7783-01	0	787
TCGA-EJ-7783-11	0	787
TCGA-EJ-7784-01	0	781
TCGA-EJ-7784-11	0	781
TCGA-EJ-7785-01	0	1177
TCGA-EJ-7785-11	0	1177
TCGA-EJ-7786-01	0	1096
TCGA-EJ-7786-11	0	1096
TCGA-EJ-7788-01	0	859
TCGA-EJ-7789-01	0	1105
TCGA-EJ-7789-11	0	1105
TCGA-EJ-7791-01	0	1118
TCGA-EJ-7792-01	0	1396
TCGA-EJ-7792-11	0	1396
TCGA-EJ-7793-01	0	114
TCGA-EJ-7793-11	0	114
TCGA-EJ-7794-01	0	1306
TCGA-EJ-7794-11	0	1306
TCGA-EJ-7797-01	0	983
TCGA-EJ-7797-11	0	983
TCGA-EJ-8468-01	0	2347
TCGA-EJ-8469-01	1	1925
TCGA-EJ-8470-01	0	1159
TCGA-EJ-8472-01	1	196
TCGA-EJ-8474-01	0	766
TCGA-EJ-A46B-01	0	657
TCGA-EJ-A46D-01	0	626
TCGA-EJ-A46E-01	0	524
TCGA-EJ-A46F-01	1	215
TCGA-EJ-A46G-01	0	668
TCGA-EJ-A46H-01	0	724
TCGA-EJ-A46I-01	0	668
TCGA-EJ-A65B-01	0	710
TCGA-EJ-A65D-01	0	393
TCGA-EJ-A65E-01	0	417
TCGA-EJ-A65F-01	1	75
TCGA-EJ-A65G-01	0	666
TCGA-EJ-A65J-01	0	451
TCGA-EJ-A65M-01	0	230
TCGA-EJ-A6RA-01	1	353
TCGA-EJ-A6RC-01	0	873
TCGA-EJ-A7NF-01	0	250
TCGA-EJ-A7NG-01	0	432
TCGA-EJ-A7NH-01	0	474
TCGA-EJ-A7NJ-01	0	197
TCGA-EJ-A7NK-01	0	476
TCGA-EJ-A7NM-01	0	128
TCGA-EJ-A7NN-01	1	197
TCGA-EJ-A8FN-01	0	329
TCGA-EJ-A8FO-01	0	282
TCGA-EJ-A8FO-11	0	282
TCGA-EJ-A8FP-01	1	117
TCGA-EJ-A8FS-01	1	216
TCGA-EJ-A8FU-01	0	138
TCGA-EJ-AB20-01	0	131
TCGA-EJ-AB27-01	0	145
TCGA-FC-7708-01	0	864
TCGA-FC-7961-01	0	469
TCGA-FC-A4JI-01	0	877
TCGA-FC-A5OB-01	0	680
TCGA-FC-A66V-01	0	524
TCGA-FC-A6HD-01	0	789
TCGA-FC-A8O0-01	0	616
TCGA-G9-6329-01	0	1266
TCGA-G9-6332-01	1	1180
TCGA-G9-6332-11	1	1180
TCGA-G9-6333-01	0	2465
TCGA-G9-6333-11	0	2465
TCGA-G9-6336-01	0	2068
TCGA-G9-6338-01	0	2028
TCGA-G9-6339-01	1	1634
TCGA-G9-6342-01	0	1696
TCGA-G9-6342-11	0	1696
TCGA-G9-6343-01	0	2450
TCGA-G9-6347-01	0	2089
TCGA-G9-6348-01	0	1515
TCGA-G9-6348-11	0	1515
TCGA-G9-6351-01	0	2048
TCGA-G9-6351-11	0	2048
TCGA-G9-6353-01	0	1542
TCGA-G9-6353-11	0	1542
TCGA-G9-6354-01	0	2066
TCGA-G9-6356-01	0	1434
TCGA-G9-6356-11	0	1434
TCGA-G9-6361-01	0	1415
TCGA-G9-6362-01	0	1443
TCGA-G9-6362-11	0	1443
TCGA-G9-6363-01	0	1378
TCGA-G9-6363-11	0	1378
TCGA-G9-6364-01	0	1198
TCGA-G9-6364-11	0	1198
TCGA-G9-6365-01	0	1363
TCGA-G9-6365-11	0	1363
TCGA-G9-6366-01	0	1947
TCGA-G9-6367-01	0	1222
TCGA-G9-6367-11	0	1222
TCGA-G9-6369-01	0	1215
TCGA-G9-6370-01	0	1156
TCGA-G9-6371-01	0	1226
TCGA-G9-6373-01	0	811
TCGA-G9-6373-11	0	811
TCGA-G9-6377-01	0	958
TCGA-G9-6378-01	0	1155
TCGA-G9-6379-01	0	1778
TCGA-G9-6384-01	0	765
TCGA-G9-6384-11	0	765
TCGA-G9-6385-01	0	830
TCGA-G9-6385-11	0	830
TCGA-G9-6494-01	0	1771
TCGA-G9-6494-11	0	1771
TCGA-G9-6496-01	0	1726
TCGA-G9-6496-11	0	1726
TCGA-G9-6498-01	1	1342
TCGA-G9-6499-01	0	1543
TCGA-G9-6499-11	0	1543
TCGA-G9-7509-01	0	1610
TCGA-G9-7510-01	0	1185
TCGA-G9-7519-01	0	849
TCGA-G9-7521-01	0	942
TCGA-G9-7522-01	0	1078
TCGA-G9-7523-01	0	857
TCGA-G9-7525-01	0	994
TCGA-G9-A9S0-01	1	423
TCGA-G9-A9S4-01	0	906
TCGA-G9-A9S7-01	0	728
TCGA-H9-7775-01	0	185
TCGA-H9-A6BX-01	0	941
TCGA-H9-A6BY-01	0	112
TCGA-HC-7075-01	0	601
TCGA-HC-7077-01	0	2115
TCGA-HC-7078-01	0	1985
TCGA-HC-7079-01	1	380
TCGA-HC-7080-01	1	894
TCGA-HC-7081-01	0	1136
TCGA-HC-7209-01	0	440
TCGA-HC-7210-01	0	868
TCGA-HC-7211-01	0	1221
TCGA-HC-7211-11	0	1221
TCGA-HC-7212-01	0	870
TCGA-HC-7213-01	1	170
TCGA-HC-7230-01	0	1001
TCGA-HC-7231-01	0	939
TCGA-HC-7232-01	1	766
TCGA-HC-7233-01	0	1355
TCGA-HC-7736-01	0	1103
TCGA-HC-7737-01	0	1090
TCGA-HC-7737-11	0	1090
TCGA-HC-7738-01	1	420
TCGA-HC-7738-11	1	420
TCGA-HC-7740-01	0	717
TCGA-HC-7740-11	0	717
TCGA-HC-7742-01	0	938
TCGA-HC-7742-11	0	938
TCGA-HC-7744-01	0	531
TCGA-HC-7745-01	0	721
TCGA-HC-7745-11	0	721
TCGA-HC-7747-01	0	748
TCGA-HC-7747-11	0	748
TCGA-HC-7748-01	0	792
TCGA-HC-7749-01	0	724
TCGA-HC-7750-01	0	522
TCGA-HC-7752-01	0	782
TCGA-HC-7752-11	0	782
TCGA-HC-7817-01	0	928
TCGA-HC-7818-01	0	938
TCGA-HC-7819-01	0	543
TCGA-HC-7819-11	0	543
TCGA-HC-7820-01	0	747
TCGA-HC-7820-11	0	747
TCGA-HC-7821-01	0	956
TCGA-HC-8213-01	0	589
TCGA-HC-8216-01	0	682
TCGA-HC-8256-01	0	860
TCGA-HC-8257-01	0	726
TCGA-HC-8258-01	0	847
TCGA-HC-8258-11	0	847
TCGA-HC-8259-01	0	924
TCGA-HC-8259-11	0	924
TCGA-HC-8260-01	0	686
TCGA-HC-8260-11	0	686
TCGA-HC-8261-01	0	546
TCGA-HC-8262-01	0	679
TCGA-HC-8262-11	0	679
TCGA-HC-8264-01	0	48
TCGA-HC-8265-01	0	483
TCGA-HC-8266-01	0	473
TCGA-HC-A48F-01	0	680
TCGA-HC-A4ZV-01	0	23
TCGA-HC-A631-01	0	54
TCGA-HC-A632-01	0	61
TCGA-HC-A6AL-01	0	67
TCGA-HC-A6AN-01	0	49
TCGA-HC-A6AO-01	0	530
TCGA-HC-A6AP-01	0	71
TCGA-HC-A6AQ-01	0	106
TCGA-HC-A6AS-01	0	44
TCGA-HC-A6HX-01	0	38
TCGA-HC-A6HY-01	0	134
TCGA-HC-A76W-01	0	213
TCGA-HC-A76X-01	0	150
TCGA-HC-A8CY-01	0	290
TCGA-HC-A8D0-01	0	775
TCGA-HC-A8D1-01	0	573
TCGA-HC-A9TE-01	1	216
TCGA-HC-A9TH-01	1	351
TCGA-HI-7168-01	1	2505
TCGA-HI-7169-01	0	2684
TCGA-HI-7170-01	0	2522
TCGA-HI-7171-01	1	1329
TCGA-J4-8198-01	0	614
TCGA-J4-8200-01	0	1218
TCGA-J4-A67K-01	0	1004
TCGA-J4-A67L-01	0	770
TCGA-J4-A67M-01	0	941
TCGA-J4-A67N-01	1	442
TCGA-J4-A67O-01	0	839
TCGA-J4-A67Q-01	0	975
TCGA-J4-A67R-01	0	910
TCGA-J4-A67S-01	1	708
TCGA-J4-A67T-01	0	183
TCGA-J4-A6G1-01	0	769
TCGA-J4-A6G3-01	1	618
TCGA-J4-A6M7-01	0	512
TCGA-J4-A83I-01	0	685
TCGA-J4-A83J-01	0	696
TCGA-J4-A83J-11	0	696
TCGA-J4-A83K-01	0	328
TCGA-J4-A83L-01	0	720
TCGA-J4-A83M-01	1	521
TCGA-J4-A83N-01	1	433
TCGA-J4-AATV-01	0	553
TCGA-J4-AATZ-01	1	79
TCGA-J4-AAU2-01	0	825
TCGA-J9-A52B-01	1	57
TCGA-J9-A52C-01	0	178
TCGA-J9-A52D-01	0	212
TCGA-J9-A52E-01	0	323
TCGA-J9-A8CK-01	0	321
TCGA-J9-A8CL-01	1	132
TCGA-J9-A8CM-01	1	344
TCGA-J9-A8CN-01	0	1237
TCGA-J9-A8CP-01	0	386
TCGA-KC-A4BL-01	1	193
TCGA-KC-A4BN-01	0	1815
TCGA-KC-A4BO-01	0	607
TCGA-KC-A4BR-01	1	1022
TCGA-KC-A4BV-01	1	1328
TCGA-KC-A7F3-01	0	665
TCGA-KC-A7F5-01	0	91
TCGA-KC-A7F6-01	0	263
TCGA-KC-A7FA-01	0	598
TCGA-KC-A7FD-01	0	270
TCGA-KC-A7FE-01	0	352
TCGA-KK-A59V-01	0	3440
TCGA-KK-A59X-01	1	2233
TCGA-KK-A59Y-01	0	1968
TCGA-KK-A59Z-01	0	2628
TCGA-KK-A5A1-01	1	203
TCGA-KK-A6DY-01	0	4295
TCGA-KK-A6E0-01	1	941
TCGA-KK-A6E1-01	0	2198
TCGA-KK-A6E2-01	0	5024
TCGA-KK-A6E3-01	0	2056
TCGA-KK-A6E4-01	0	3502
TCGA-KK-A6E5-01	0	2073
TCGA-KK-A6E6-01	0	3447
TCGA-KK-A6E7-01	1	925
TCGA-KK-A6E8-01	0	1770
TCGA-KK-A7AP-01	0	196
TCGA-KK-A7AQ-01	1	1217
TCGA-KK-A7AU-01	1	207
TCGA-KK-A7AV-01	0	822
TCGA-KK-A7AW-01	0	1054
TCGA-KK-A7AY-01	1	1124
TCGA-KK-A7AZ-01	0	1519
TCGA-KK-A7B0-01	1	606
TCGA-KK-A7B1-01	0	1063
TCGA-KK-A7B2-01	1	692
TCGA-KK-A7B3-01	1	294
TCGA-KK-A7B4-01	1	637
TCGA-KK-A8I4-01	1	1162
TCGA-KK-A8I5-01	0	3096
TCGA-KK-A8I6-01	0	668
TCGA-KK-A8I7-01	1	1088
TCGA-KK-A8I8-01	0	967
TCGA-KK-A8I9-01	1	940
TCGA-KK-A8IA-01	0	1931
TCGA-KK-A8IB-01	0	83
TCGA-KK-A8IC-01	1	1060
TCGA-KK-A8ID-01	0	2107
TCGA-KK-A8IF-01	1	648
TCGA-KK-A8IG-01	0	2505
TCGA-KK-A8IH-01	0	2013
TCGA-KK-A8II-01	1	626
TCGA-KK-A8IJ-01	1	307
TCGA-KK-A8IK-01	0	2052
TCGA-KK-A8IL-01	0	628
TCGA-KK-A8IM-01	0	1915
TCGA-M7-A71Y-01	0	493
TCGA-M7-A71Z-01	0	643
TCGA-M7-A720-01	0	384
TCGA-M7-A721-01	0	400
TCGA-M7-A722-01	1	559
TCGA-M7-A723-01	0	763
TCGA-M7-A724-01	0	889
TCGA-M7-A725-01	0	573
TCGA-MG-AAMC-01	0	173
TCGA-QU-A6IL-01	0	97
TCGA-QU-A6IM-01	0	1247
TCGA-QU-A6IN-01	0	4264
TCGA-QU-A6IO-01	0	3716
TCGA-QU-A6IP-01	0	2620
TCGA-SU-A7E7-01	0	551
TCGA-TK-A8OK-01	0	27
TCGA-TP-A8TT-01	0	526
TCGA-TP-A8TV-01	0	610
TCGA-V1-A8MF-01	0	1449
TCGA-V1-A8MG-01	0	857
TCGA-V1-A8MJ-01	0	1791
TCGA-V1-A8MK-01	0	508
TCGA-V1-A8ML-01	0	448
TCGA-V1-A8MM-01	1	990
TCGA-V1-A8MU-01	0	1876
TCGA-V1-A8WL-01	0	1948
TCGA-V1-A8WN-01	0	924
TCGA-V1-A8WS-01	0	474
TCGA-V1-A8WV-01	0	686
TCGA-V1-A8WW-01	0	1078
TCGA-V1-A8X3-01	0	202
TCGA-V1-A9O5-06	1	124
TCGA-V1-A9O5-01	1	124
TCGA-V1-A9O7-01	1	819
TCGA-V1-A9O9-01	0	2870
TCGA-V1-A9OA-01	0	636
TCGA-V1-A9OF-01	0	1184
TCGA-V1-A9OH-01	0	2403
TCGA-V1-A9OL-01	1	105
TCGA-V1-A9OQ-01	0	371
TCGA-V1-A9OT-01	1	292
TCGA-V1-A9OX-01	0	1134
TCGA-V1-A9OY-01	0	1067
TCGA-V1-A9Z7-01	0	874
TCGA-V1-A9Z8-01	0	827
TCGA-V1-A9Z9-01	0	540
TCGA-V1-A9ZG-01	0	1517
TCGA-V1-A9ZI-01	0	1640
TCGA-V1-A9ZK-01	0	1383
TCGA-V1-A9ZR-01	0	1361
TCGA-VN-A88I-01	0	269
TCGA-VN-A88K-01	0	776
TCGA-VN-A88L-01	0	746
TCGA-VN-A88M-01	0	189
TCGA-VN-A88N-01	0	766
TCGA-VN-A88O-01	0	481
TCGA-VN-A88P-01	0	1260
TCGA-VN-A88Q-01	0	1366
TCGA-VN-A88R-01	1	512
TCGA-VN-A943-01	0	496
TCGA-VP-A872-01	0	3631
TCGA-VP-A875-01	0	2309
TCGA-VP-A876-01	0	3333
TCGA-VP-A878-01	1	98
TCGA-VP-A879-01	0	728
TCGA-VP-A87B-01	1	2473
TCGA-VP-A87C-01	0	1690
TCGA-VP-A87D-01	1	1194
TCGA-VP-A87E-01	0	2037
TCGA-VP-A87H-01	0	663
TCGA-VP-A87J-01	0	1774
TCGA-VP-A87K-01	1	533
TCGA-VP-AA1N-01	0	1365
TCGA-WW-A8ZI-01	0	449
TCGA-X4-A8KQ-01	0	1383
TCGA-X4-A8KS-01	0	979
TCGA-XA-A8JR-01	0	376
TCGA-XJ-A83F-01	0	1127
TCGA-XJ-A83G-01	0	1461
TCGA-XJ-A83H-01	0	1280
TCGA-XJ-A9DI-01	0	1461
TCGA-XJ-A9DK-01	0	275
TCGA-XJ-A9DQ-01	0	91
TCGA-XJ-A9DX-01	0	973
TCGA-XK-AAIR-01	0	972
TCGA-XK-AAIV-01	0	1133
TCGA-XK-AAIW-01	1	427
TCGA-XK-AAJ3-01	0	1262
TCGA-XK-AAJA-01	0	930
TCGA-XK-AAJP-01	0	1259
TCGA-XK-AAJR-01	1	131
TCGA-XK-AAJT-01	0	1434
TCGA-XK-AAJU-01	0	1576
TCGA-XK-AAK1-01	0	979
TCGA-XQ-A8TA-01	1	146
TCGA-XQ-A8TB-01	0	770
TCGA-Y6-A8TL-01	0	992
TCGA-Y6-A9XI-01	0	526
TCGA-YJ-A8SW-01	0	148
TCGA-YL-A8HJ-01	0	1611
TCGA-YL-A8HK-01	1	1376
TCGA-YL-A8HL-01	0	1565
TCGA-YL-A8HM-01	1	1473
TCGA-YL-A8HO-01	1	1068
TCGA-YL-A8S8-01	1	679
TCGA-YL-A8S9-01	1	1006
TCGA-YL-A8SA-01	0	512
TCGA-YL-A8SB-01	1	1384
TCGA-YL-A8SC-01	1	152
TCGA-YL-A8SF-01	0	1373
TCGA-YL-A8SH-01	0	875
TCGA-YL-A8SI-01	1	1423
TCGA-YL-A8SJ-01	1	752
TCGA-YL-A8SK-01	0	1408
TCGA-YL-A8SL-01	0	987
TCGA-YL-A8SO-01	0	3479
TCGA-YL-A8SP-01	1	2036
TCGA-YL-A8SQ-01	1	329
TCGA-YL-A8SR-01	0	273
TCGA-YL-A9WH-01	0	427
TCGA-YL-A9WI-01	0	1623
TCGA-YL-A9WJ-01	1	1476
TCGA-YL-A9WK-01	1	1009
TCGA-YL-A9WL-01	1	740
TCGA-YL-A9WX-01	1	1506
TCGA-YL-A9WY-01	1	765
TCGA-ZG-A8QW-01	0	94
TCGA-ZG-A8QX-01	0	442
TCGA-ZG-A8QY-01	0	404
TCGA-ZG-A8QZ-01	0	308
TCGA-ZG-A9KY-01	0	130
TCGA-ZG-A9L0-01	0	355
TCGA-ZG-A9L1-01	0	1302
TCGA-ZG-A9L2-01	1	180
TCGA-ZG-A9L4-01	0	1108
TCGA-ZG-A9L5-01	0	908
TCGA-ZG-A9L6-01	1	664
TCGA-ZG-A9L9-01	1	51
TCGA-ZG-A9LB-01	0	583
TCGA-ZG-A9LM-01	0	378
TCGA-ZG-A9LN-01	0	115
TCGA-ZG-A9LS-01	0	516
TCGA-ZG-A9LU-01	0	579
TCGA-ZG-A9LY-01	0	370
TCGA-ZG-A9LZ-01	0	692
TCGA-ZG-A9M4-01	0	547
TCGA-ZG-A9MC-01	0	455
TCGA-ZG-A9N3-01	0	349
TCGA-ZG-A9ND-01	0	410
TCGA-ZG-A9NI-01	0	132
